# Supplementary material for: Donkey genomes provide new insights into domestication and selection for coat color
Source: Nat Commun. 2020 Dec 8;11:6014. doi: 10.1038/s41467-020-19813-7 (PMC7723042; doi:10.1038/s41467-020-19813-7)
Supplement: Supplementary file 4 — Supplementary Data 1 [file 41467_2020_19813_MOESM4_ESM.xlsx]

## Sheet: Sheet1
Supplementary Data 1. Assignment of assembled scaffolds to the corresponding chromosomes. The first column is our assembled scaffolds. The second clolumn is the corresponding horse chromosome of specific scaffold indicated by lastz alignment result. The third column is the corresponding human chromosome of specific scaffold indicated by lastz alignment result. The forth column is the assigned don…
Scaffold	Horse Chromosome	Human Chromosome	Corresponding Donkey Chromosome	Notes
1	X	X	X
2	X	X	X
3	X	X	Y
4	18, X	2	4
5	1, 28	10, 15, 12, 14	2
6	1, 4	14, 7	2
7	4, 21, 25, 31	5, 7, 9, 6	1, 10	Donkey chromosome 1 and 10 are assembled to single scaffold, and we break the scaffold into contigs and reassigned them to chromosome 1 and 10 separately.
8	10	6	24
9	16, 10	3, 6	21
10	5	-	16	Donkey chromsome 16 is homology with horse chromosome 5q.
11	27	8, 4	27
12	26, 27	21	18
13	12, 26	11, 3	17
14	29, 12	10, 11	29
15	30	-	30
16	15	2	6
17	22, 13, 3, 6, 31	20, 16, 2, 6, 7	14, 15	Donkey chromosome 14 and 15 are assembled to single scaffold, and we break the scaffold into contigs and reassigned them to chromosome 14 and 15 separately.
18	11	17	13
19	5	-	25	Donkey chromsome 25 is homology with horse chromosome 5p.
20	10	19	26	This scaffold corresponds to donky chromosome 26 due to it is mapped to horse chromosome 10 and human chromosome 19.
21	7	11, 19	20
22	19, 2, 5	3	5
23	6	12	22	This scaffold corresponds to donky chromosome 22 due to it is mapped to horse chromosome 6 and human chromosome 12
24	20, 8, 6	6, 12, 22	8
25	8, 24, 20	18, 14, 6	7
26	17	13	11
27	14	5	9
28	14	5	9
29	9, 14, 8	8, 5, 18	12
30	23	9	23
31	3, 23, 9	4, 9, 8	3	This scaffold corresponds to donky chromosome 3 due to it is mapped to horse chromosome 3 and it is not mapped to human chromosome 16.
32	2	4, 8	3
