# Supplementary material for: Donkey genomes provide new insights into domestication and selection for coat color
Source: Nat Commun. 2020 Dec 8;11:6014. doi: 10.1038/s41467-020-19813-7 (PMC7723042; doi:10.1038/s41467-020-19813-7)
Supplement: Supplementary file 5 — Supplementary Data 2 [file 41467_2020_19813_MOESM5_ESM.xlsx]

## Sheet: Sheet1
Supplementary Data 2. The subtype of transposable elements (TEs) content in the assembled donkey genome.
Type	Sub-type	Length (bp)	Total length (bp)	Total ratio
LINE (long interspersed nuclear elements)	LINE/L2	76224568	694627770	0.2852
	LINE/I-Nimb	41727
	LINE/Rex-Babar	106295
	LINE/Tad1	48729
	LINE/L1	608278612
	LINE/Odin	258
	LINE/LOA	33911
	LINE/CR1	7640065
	LINE/DRE	227102
	LINE/LINE	100987
	LINE/R2	221230
	LINE/R2-Dualen	5124
	LINE/L1	1803
	LINE/I	457714
	LINE/L2-Hydra	25940
	LINE/R1	132754
	LINE/Penelope	497217
	LINE/RTE	54809
	LINE/RTE-X	3536869
	LINE/Zorro	25791
	LINE/RTE-RTEX	1532
	LINE/CRE	1343
	LINE/Genie	186
	LINE/Dong-R4	117508
	LINE/R2-Hero	6597
	LINE	11078273
	LINE/L1-Tx1	2179955
	LINE/R2-NeSL	21929
	LINE/Proto2	8094
	LINE/Ambal	3730
	LINE/RTE-RTE	131860
	LINE/Jockey	559668
	LINE/RTE-BovB	5567129
	LINE/Proto1	1972
	LINE/CR1-Zenon	26454
SINE (short interspersed nuclear elements)	SINE/L2	115920	75566455	0.031
	SINE/tRNA-Sauria	611
	SINE/5S	33645
	SINE/7SL	2774
	SINE/B2	237
	SINE/tRNA-RTE	3010802
	SINE/tRNA-Jockey	66
	SINE/5S-Core-RTE	167
	SINE/tRNA-CR1	3718
	SINE/tRNA-Core	3610
	SINE/tRNA-Deu-CR1	185
	SINE/Dong-R4	36
	SINE/tRNA-Mermaid	210
	SINE/U	13969
	SINE/I	85
	SINE/B4	3427
	SINE/5S-Sauria-RTE	7106
	SINE	113627
	SINE/tRNA-Core-RTE	148741
	SINE/Core-RTE	12109
	SINE/MIR	72093467
	SINE/tRNA-R2	58
	SINE/tRNA-Deu-L2	1943
	SINE/RTE	175
	SINE/ID	5575
	SINE/tRNA-Rex	250
	SINE/tRNA-Core-L2	250
	SINE/5S-Deu-L2	76056
	SINE/SINE	173744
	SINE/tRNA-L1	182
	SINE/tRNA-V-Core-L2	254
	SINE/tRNA-Deu	17859
	SINE/tRNA-Sauria-L2	91
	SINE/tRNA-C	4980
	SINE/Alu	883
	SINE/RTE-BovB	1282
	SINE/tRNA-7SL	714
	SINE/tRNA-L2	493
	SINE/tRNA-V-CR1	52
	SINE/tRNA-V	949
	SINE/R1	98
LTR (long terminal repeats)	LTR/Caulimovirus	9812	267084431	0.1096
	LTR/Copia	649268
	LTR/ERVL	67337776
	LTR/Delta	6687
	LTR/TATE	44
	LTR/LTR	3635576
	LTR/ERVL-MaLR	67402093
	LTR/Gypsy-Troyka	860
	LTR/Gypsy-Cigr	228
	LTR/Foamy	17403
	LTR/ERVK	3277926
	LTR/Pao	236039
	LTR/ERV1	84612754
	LTR/Viper	1010
	LTR/Cassandra	33
	LTR/DIRS	81984
	LTR/Ngaro	107224
	LTR/ERV-Lenti	1862
	LTR/Lenti	9293
	LTR/Gypsy	7007115
	LTR	50026790
	LTR/ERV-Foamy	3821
	LTR/ERV	5339384
	LTR/ERV4	31011
DNA transposons	DNA/Academ	50080	107978170	0.0443
	DNA/TcMar-Pogo	74204
	DNA/TcMar-Ant1	1658
	DNA/hAT-Ac	2604
	DNA/TcMar	375617
	DNA/P	250730
	DNA/hAT-hATm	79663
	DNA/PIF-ISL2EU	38346
	DNA/CMC-EnSpm	333
	DNA/hAT-hATw	12923
	DNA/TcMar	408
	DNA/PiggyBac	83
	DNA/Academ2	2528
	DNA/TcMar-Mariner	818373
	DNA/hAT-Tip100	42903
	DNA/Ginger	701180
	DNA/TcMar-Tigger	25777267
	DNA/hAT-Charlie	48207617
	DNA/TcMar-ISRm11	23258
	DNA/TcMar-Mogwai	81
	DNA/DNA	5295274
	DNA/Zator	4233
	DNA/MULE-F	2406
	DNA/TcMar-Fot1	234029
	DNA/TcMar-Tc1	185014
	DNA/MULE-MuDR	516014
	DNA/CMC-Chapaev	187293
	DNA/Dada	249492
	DNA/hAT-Restless	510
	DNA/hAT-Blackja	365812
	DNA/Kolobok-Hydra	131679
	DNA/MULE-NOF	8407
	DNA/PIF-HarbS	1114
	DNA/hAT-hAT5	5408
	DNA/Kolobok	37110
	DNA/hAT-hobo	6062
	DNA/hAT-hAT19	1182
	DNA/PiggyBac	2376
	DNA/TcMar-Tc4	1444
	DNA/Crypton	20149
	DNA/hAT-Pegasus	35417
	DNA/hAT-Blackjack	3659910
	DNA/TcMar-Sagan	4845
	DNA/hAT-hAT1	677
	DNA/TcMar-Stowaway	22661
	DNA/hAT-Ac	1184298
	DNA/TcMar-Tigge	4145211
	DNA/Novosib	685994
	DNA/TcMar-m44	718
	DNA/Merlin	145076
	DNA/TcMar-Marin	5601
	DNA/PIF-Harbing	11840
	DNA/CMC-Mirage	415
	DNA/hAT	30034
	DNA/Maverick	565860
	DNA	2109680
	DNA/IS3EU	196241
	DNA/CMC-Chapaev-3	55545
	DNA/TcMar-Gizmo	345
	DNA/TcMar-Tc2	1750283
	DNA/PiggyBac	314997
	DNA/TcMar-Stowaway	70
	DNA/hAT-Tip100	10735747
	DNA/Zisupton	94958
	DNA/hAT-Tol2	16322
	DNA	7724
	DNA/Sola	959773
	DNA/hAT	2302074
	DNA/PIF-Harbinger	458936
	DNA/P-Fungi	1220
	DNA/Crypton-V	70678
	DNA/CMC-EnSpm	4782272
	DNA/hAT-Tip100	28814
	DNA/CMC-Transib	174789
	DNA/Harbinger	36046
	DNA/hAT-hAT6	638
	DNA/Kolobok-T2	352379
	DNA/Crypton-H	1446
	DNA/MuLE-MuDR	33701
	DNA/hAT-hATx	7662
	DNA/hAT-Tag1	596642
Retroposon	Retroposon/SVA	303868	303868	0.0001
Other	srpRNA	2582	1485025	0.0006
	scRNA	182
	Other/Other	1131
	Other/subtelomeric	214
	Other/DNA_virus	1334
	Other/Composite	76
	RC/Helitron	1479506
Simple repeat	Simple_repeat	1003744	1003744	0.0004
Satellite	Satellite	1636355	1636355	0.0006
Unknown	Unknown	1181084	1181084	0.0005
Sum	/	/	1009737631	0.4146
