# Supplementary material for: Donkey genomes provide new insights into domestication and selection for coat color
Source: Nat Commun. 2020 Dec 8;11:6014. doi: 10.1038/s41467-020-19813-7 (PMC7723042; doi:10.1038/s41467-020-19813-7)
Supplement: Supplementary file 6 — Supplementary Data 3 [file 41467_2020_19813_MOESM6_ESM.xlsx]

## Sheet: Sheet1
Supplementary Data 3. The mRNA expression profiles of 17 samples from 13 tissues. Skin and muscle were sampled from three different donkeys separately. Gene expressions were represented in FPKM (fragments per kilobase million).
Gene ID	Testis	Epididymis	Brain	Heart	Kidney	Liver	Lung	Skin_1	Skin_2	Skin_3	Muscle_1	Muscle_2	Muscle_3	Spleen	Stomach	Cecum	Blood
EAS0009497	0	0	0	0	0	0.58	1.43	1.22	0	0.4	0.3	0.57	0	0	0.36	0	0
EAS0014538	0	0.61	0	0	0	0	0	0	0.73	0	0	0	0	0.75	0	0	0
EAS0010815	0.1	0	0.17	0	0	0	0	0.15	0	0.14	0	0	0	0	0	0	0
EAS0018182	22.38	4.76	34.13	37.13	5.68	0.49	7.98	5.01	6.38	5.48	7.72	8.18	6.61	9.65	6.38	4.98	12.95
EAS0017599	0.27	0	0	0	0	0	0.46	0	0	0.13	0	0.09	0	0.41	0	0	0.12
EAS0003442	0.32	2.05	20.65	1.76	0.77	0.11	0.54	227.3	46.17	65.07	0.11	0.21	0.09	0.16	15.18	2.28	0.14
EAS0014692	19.07	0.3	0.85	7.92	20.87	45.57	17.47	9.14	7.85	10.43	5.35	4.5	3.13	0.19	1.13	3.66	0
EAS0020132	20.52	41.05	220.9	46.91	45.2	13.09	13.82	20.29	44.11	55.4	103.83	88.59	75.13	41.02	59.7	36.9	16.33
EAS0008048	0.22	0.42	24.7	1.01	41.37	1.69	0.8	0.04	1.97	0.48	0.21	0.29	0.11	0.83	0.58	0.45	0.51
EAS0008866	9.3	2.76	0.14	0.37	17.73	2.63	1.39	0.36	0.53	0.86	0.3	0.08	0.04	0.94	0.26	1.37	1.28
EAS0021171	700.5	98.98	41.79	42.12	54.6	5.04	84.19	28.87	30.07	37.76	8.62	13.02	12.04	39.24	26.42	45.57	43.18
EAS0012701	0.39	0.35	0	0	0	0	0	0	0	0	0.1	0.05	0.04	0	0	1.63	0
EAS0017104	0.32	0	0	0	0	0	0	0	0	0	0	0	0	0	0	0	0
EAS0012645	39.56	9.39	8.39	4.7	19.16	7.64	4.38	2.14	4.04	7.06	1.98	3.89	0.99	17.02	4.97	6.28	11.48
EAS0015215	0	0.82	0	0	0	6.19	0	0.26	0	0	0	0	0	0	0	0	0
EAS0013321	5.87	0	0	0.21	0	0	0	0	0	0	0	0	0	0	0	0	0
EAS0005568	0.19	0.56	1.18	0.12	2.3	0.68	1.38	5.66	15.9	20.26	0.04	0.11	0.03	0.18	4.15	0.53	0
EAS0005182	0.72	8.74	8.97	17.24	17.16	5.66	22.89	3.41	16.36	9.05	1.27	2.63	1.99	15.19	9.27	9.58	58.95
EAS0013302	0	0	0.69	0	0	0	0	0	0	0	0	0	0	0	0	0	0
EAS0018896	44.68	32.47	61.16	15.75	77.55	21.24	19.11	20.64	47.45	51.87	11.55	9.56	6.07	48.12	44.97	27.83	17.18
EAS0007036	51.94	49.31	35.46	30	33.45	17.42	68.17	49.88	39.76	41.42	24.62	24.28	22.06	56.73	30.75	39.72	91.05
EAS0008700	0	0	0	0	0	0	0	0.72	0	0	0	0	0	0	0.25	0	0
EAS0013774	28.32	91.55	36.63	41.2	170.3	46.5	30.42	36.84	25.89	26.09	6.2	7.08	6.41	19.94	19.84	89.73	23.49
EAS0013039	15.67	7.21	47.01	4.73	3.69	1.14	7.74	13.63	360.9	739.24	21.33	16.85	6.38	11.19	22.03	20.57	2.61
EAS0014772	2.81	14.11	4.37	5.78	9.39	3.31	19.37	1.71	26.73	16.44	1.95	3.4	2.47	39.02	14.87	16.44	9.89
EAS0012337	0.14	0	0	0	0.29	9.03	0	0	0	0	0	0	0	0.1	0	0	0
EAS0012551	181.4	0	0.49	0	0.42	0	0.33	0	0	0.81	0	0	0	0	0	0.15	0
EAS0020605	4.39	11.5	8.62	8.19	17.63	3.16	1.77	2.41	19.52	20.14	3.19	3.63	2.19	3.24	15.47	13.56	2.16
EAS0013765	15.81	12.03	28.76	13.7	13.19	7.8	9.49	10.1	12.39	11.64	21.01	14.9	12.03	13.83	9.7	10.83	27.49
EAS0012958	80.25	145.86	57.35	66.41	62.93	38.8	66.67	133.84	96.31	100.42	41	45.95	38.27	102.69	99.37	109.33	177.3
EAS0018064	24.92	4.81	17.79	1.95	1.47	0.65	2.07	0.06	4.25	4.23	19.63	15.53	6.83	7.12	5.53	6.6	0
EAS0015189	16.2	2.15	3.3	3.06	0.35	0.34	1.24	0.12	0.24	0.46	0.26	0.16	0	2.96	1.78	0.5	0.43
EAS0003111	0	0	0.1	0	0.09	0.06	0.94	0.18	0	0	0	0	0	1.12	0.08	0.75	78.28
EAS0000239	3.87	0	4.01	0	0.24	0.14	0	0	0	0	0.82	0.17	0	0.43	0	0	0
EAS0020745	60.39	35.56	118.12	32.58	79.4	25.59	50.84	40.98	52.52	63.39	14.89	11.81	10.07	42.81	58.28	69.31	15.06
EAS0003908	19.6	32.38	20.8	19.57	36.21	15.91	46.99	24.38	19.37	19.44	27.18	29.25	21.24	41.99	18.48	50.4	108.1
EAS0001585	3.46	10.74	19.93	4.94	6.34	1.74	2.43	1.11	7.33	6.13	5.82	3.42	2.32	10.22	7.81	9	4.76
EAS0006944	3.35	0.55	0	0	0	0	0.29	0	0	0.08	0	0	0	0.79	0	0.18	0.08
EAS0002154	0.24	2.38	114.46	20.66	6.09	0	1.07	0.18	0.53	0.27	0.03	0.05	0.11	0.26	0.28	1.54	0.13
EAS0017054	53.1	0.32	0	0	0	0	0	0	0	0.19	0	0	0	0	0	0	0
EAS0016291	0.34	15.49	0.96	3.79	1.43	5.85	82.26	0.38	3.5	3.51	0.1	0.64	0.32	171.92	4.58	2.37	1.71
EAS0020448	12.62	0.22	79.88	0	0	0	0	0	0	0	0	0	0	0	0.23	1.25	0
EAS0003567	94.47	166.84	36.65	76.41	156.5	78.25	116.2	70.34	131.21	112.23	95.24	74.28	75.79	245.49	124.22	208.7	464.54
EAS0017774	0.44	9.58	9.61	7.41	89.46	3.39	21.54	13.57	21.71	27.52	1.46	2.1	1.1	53.06	14.95	25.07	0
EAS0021961	0	0.32	0.45	0.04	0.27	0.11	0.18	0.08	0.04	0.07	33.48	24.51	32.72	2.04	0.17	0.73	0.1
EAS0009279	3.15	11.12	48.13	39.18	7.21	13.53	0.92	0.42	4.08	6.49	6.73	3.9	0.57	5.99	34.21	7.93	0.13
EAS0016789	87.18	134.3	222.64	114.31	142.93	67.04	163.95	291.42	172.02	218.91	329.45	358.72	349.19	155.27	162.23	136.25	247.59
EAS0014210	0	15.65	2.43	0.86	3.95	1.94	27.11	5.23	7.55	3.45	0	1.15	0.26	55.36	5.92	4.43	52.18
EAS0018111	0.08	2.03	5.95	0.81	3.88	0.16	367.67	29.18	46.3	9.86	0	0.76	0.07	7.44	19.14	0	0
EAS0006406	1.17	16.62	4.06	2.19	4.64	1.5	1.98	5.53	9.39	7.63	0.69	1.44	0.64	3.76	6.47	8.1	6.68
EAS0021006	0.38	1.82	154.86	0.8	0.99	0.16	1.42	0.78	3.96	5.2	0.32	0.15	0.13	0.69	1.37	1.97	0
EAS0005961	0	0	0	0	0	0	0.31	0	0	0	0	0	0	0	0	0	0.19
EAS0013036	0.24	1.2	0	0	0	0	0	0	0	0	0	0	0	0	0	0	0
EAS0011323	4.35	4.78	10.68	4.55	11.24	12.55	7.61	25.14	8.64	9.84	0.98	1.31	1.06	3.99	5.76	7.5	4.75
EAS0017124	24.98	38.69	40.06	40.81	40.49	10.05	19.36	27.83	28.18	31.61	35.38	22.86	13.34	26.35	25.53	21.7	19.68
EAS0012185	19.16	83.39	74.89	165.15	69.78	30.74	87.79	69.41	65.18	81.42	88.18	56.27	56.16	75.39	82.79	40.01	51.11
EAS0012468	208.44	58.32	109.39	32.99	43.35	16.11	72.84	47.42	41.2	36.45	17.94	16.66	14.62	51.39	42.16	40.1	81.32
EAS0005349	0.42	4.72	1.41	0.84	1.01	0	3.32	0.41	2.44	2.76	0.75	0.56	0.12	0.85	2.51	1.72	0
EAS0021958	9.26	36.21	25.55	241.17	242.61	554.52	52.49	95.26	48.91	38.56	53.63	49.76	54.96	56.13	65.22	87.73	46.11
EAS0009521	38.38	46.58	103.82	9.24	18.16	4.15	24.88	7.5	35.73	24.9	8.91	8.12	3.68	24.33	45.46	21.18	3.09
EAS0012606	47.24	15.51	12.7	11.88	9.06	1.7	31.29	7.51	10.12	8.1	4.96	6.25	4.02	14.7	7.9	11.63	13.45
EAS0002918	123.12	0.66	0.46	0.21	0.79	0	1.4	0.2	1.2	0.39	0	0	0	0.21	0.88	0	0
EAS0001726	0.1	0.23	0.16	5.96	0	0	0	0	0.42	0.27	0.1	0.19	0.09	0	0	0.15	0
EAS0000865	33.16	0	0	0	0	0	0	0	0.42	0	0	0	0	0	0	0	0
EAS0006524	0.45	0.21	0	0.13	0.26	0.09	0.45	0.13	0.13	0.12	0.47	0.09	0.71	0.14	0	0.14	0
EAS0007801	8.92	44.34	35.44	102.56	93.89	53.81	37.23	35.96	41.11	51.22	97.71	62.91	55.42	48.33	36.87	30.56	48.98
EAS0013376	51.6	179.18	277.19	160.53	158.97	60.71	128.94	223.77	178.07	177.27	154.09	147.53	134.26	110.37	158.59	136.05	139.16
EAS0003586	0	3.15	0	3.06	0	3.19	0	5.76	0	3.36	0.83	1.27	0.45	8.69	0	0.01	2.17
EAS0003373	31.88	22.14	26.44	9.67	14.68	8.04	19.56	35.7	20	18.65	3.42	4.53	3.87	2.57	16.69	29.64	5.31
EAS0012570	12.82	14.28	18.48	40.14	20.23	5.97	24.65	15.96	20.73	18.47	17.9	10.75	11.98	24.65	9.36	12.51	17.84
EAS0003403	21.09	278.1	49.46	43.33	1398.37	40.66	130.54	90.51	127.62	79.31	12.52	14.96	13.12	85.23	77.29	113.31	8.27
EAS0017329	0	0	0.07	0	0	0	0.14	0.12	0	0	0	0	0	0	0	0.12	0
EAS0008498	1.08	12.14	308.41	1.22	2.48	1.3	9.32	4.2	3.53	3.03	6.7	5	0.8	19.53	6.96	2.75	1.3
EAS0001255	15.22	23.53	30.14	28.65	32.47	15.54	37.37	62.62	21.1	34.17	15.01	16.86	15.31	25.31	26.79	30.35	45.49
EAS0019749	85.73	48.28	38.78	49.81	39.64	13.01	42.88	20.95	52.92	54.26	27.91	23.8	16.73	66.55	46.04	45.47	47.87
EAS0018223	43.23	1.53	1.31	0.41	7.28	0.42	0.77	0	1.32	0.89	0.1	0.32	0.24	0.35	0.77	1.53	0
EAS0019787	28.62	42.34	51.7	37.3	52.15	21.41	63.42	64.27	43.74	51.94	34.54	33.7	35.95	69.22	30.32	50.1	67.54
EAS0003738	2.41	23.71	0.96	1.77	3.07	1.51	0.56	0.62	13.07	6.43	0.35	0.98	0.5	2.07	3.34	4.5	0.06
EAS0017720	0.19	51.64	0	0	17.42	0.25	10.04	1.67	1.59	2.26	0	0	0	0	1.35	18.63	0
EAS0004127	3.07	3.6	2.63	2.83	3.43	7.4	5.42	0.31	14.42	5.48	0.29	1.12	0.69	11.57	5.55	3.9	2.19
EAS0008785	0	0.76	0	0	0.15	0	0	110.99	12.8	12.37	0	0	0	0	43.59	0	0.28
EAS0019460	3.21	0.24	14.95	0.05	0.48	0.03	0.23	3.9	1.73	2.13	0.28	0.33	0.35	0.3	0.95	0.66	0
EAS0011400	41.39	26.21	25.72	10	22.2	9.51	20.14	16.63	31.71	27.48	14.26	8.42	4.55	40.72	23.4	21.29	22.47
EAS0008681	44.34	62.82	109.44	48.87	41.67	10.35	52.24	89.52	42.02	52.36	44.63	39.53	36.85	55.59	41.59	68.65	177.48
EAS0021022	0.44	12.34	1.47	0	4.36	0.2	4.28	0.52	1.45	2.45	0	0	0	0	0.63	17.58	0.18
EAS0017456	17.77	49.65	7.7	18.9	46.44	19.72	28.71	22.54	59.19	56.32	10.74	7.66	5.48	57.14	52.47	29.71	24.03
EAS0004977	4.71	18.78	17.19	7.08	13.08	6.07	10.58	13.15	12.97	14.2	3.65	3.03	2.2	23.99	16.71	11.99	5.63
EAS0019211	61.34	23.26	84.9	19.54	32.39	15.26	38.13	49.32	38.43	37.89	38.5	18.34	14.43	37.75	37.67	23.14	25.84
EAS0016527	0.69	0.17	61.14	0	0	1.21	0	0	0.2	0.29	0	0	0	0	0.53	2.93	0
EAS0015979	5.84	15.29	0.58	0.52	2.49	3.24	2.94	2.49	5.11	3.5	0	0.71	0.32	4.17	4.85	16.44	24.56
EAS0010647	5.7	1.44	24.28	0.02	23.47	0.09	8.45	0.34	1.17	2.03	0.03	0.04	0.03	0.7	0.14	0.29	0
EAS0021840	172.55	0	0.36	0	0	0	0	0	0	0.75	0	0	0	0	0.14	0	0
EAS0002053	22.12	4.94	20.86	0.79	0.15	0	2.33	1.23	0.76	1.03	0.11	0.21	0.42	0.56	1.36	0.4	0
EAS0008196	8.01	43.48	113.2	7.64	11.58	1.68	2.99	2.97	51.66	31.63	4.6	5.36	3.6	29.21	31.97	41.9	0.35
EAS0003401	5.44	1.72	0.48	0.21	0.83	0	0.85	1.25	2.59	1.1	0.08	0	0	0.33	0.92	0.22	0
EAS0015182	48.23	42.33	47.45	15.83	59.81	11.26	39.12	2.68	42.84	39.66	10.05	9.71	7.56	106.41	46.65	48.05	28.57
EAS0016263	0	0.15	0	0	0.11	0	0.9	0	0.18	0	0	0	0	0.48	0.14	0.46	1.13
EAS0001155	4.41	0.06	0.09	0.12	0	0	0.04	0	0.11	0.11	0.08	0.13	0.05	0	0.92	0.12	0.1
EAS0019293	0	0	0	0	0	0	0	0	0	0	0	0	0	0	0	0	0
EAS0019669	37.84	12.57	41.63	34.41	37.83	10.99	29.24	24.84	17.78	20.87	15.06	10.13	9.59	17.32	20.44	43.75	6.77
EAS0017779	0.62	0	0	0.47	0	0	0	0	0	0	0	0	0	0	0	0	0
EAS0014188	0.73	0	0	0	0.09	1.56	0.21	0	0.09	0	0	0	0	0	0	107.72	0
EAS0019808	769.96	3.84	0.89	0	0	0	0.9	1.53	1.54	4.99	0.38	0	0	0.27	0.23	0	0.48
EAS0002396	0.78	23.7	0	1.14	1.31	0.38	18.06	1.76	2.62	2.25	0.21	0.7	0.33	1.18	0.9	4.76	0
EAS0003066	144.14	46.65	29.28	60.1	33.91	25.77	71.51	54.86	36.42	34.66	56.64	40.55	33.54	48.51	34.19	51.52	172.23
EAS0010490	39.76	10.83	41.32	13.22	17.61	33.01	7.46	6.59	20.17	15.77	5.68	7.05	4.9	24.61	25.91	11.55	30.7
EAS0012908	4.68	36.83	11.78	9.95	20.36	7.37	43.07	24.99	23.53	20.97	4.62	4.01	3.21	40.2	13.23	22.85	30.2
EAS0017647	4.76	8.36	4.66	3.98	2.75	1.94	3.67	3.79	5.37	5.92	1.05	1.39	0.99	3.61	5.55	6.77	2.68
EAS0004944	0	3	0.48	0.37	0.24	0.34	0.29	0.3	0	0	0	0.08	0.29	0	0	2.26	1.42
EAS0009718	11	44.59	6.32	4.26	14.44	1.29	1.15	0	2.47	1.28	3.26	3.39	3.13	1.38	24.37	1.91	0
EAS0001606	0	3.69	0	0	5.73	1.3	57.47	0	1.47	1.51	0	0	0	141.34	1.47	896.09	116.98
EAS0001989	45.09	142.78	104.58	45.46	75.76	35.28	156.02	102.71	112	119.96	44.15	33.14	27.19	111.69	78.86	66.59	84.65
EAS0003766	0	0	0.09	0	0	0	0	0	0	0	0	0	0	0	0	0	0
EAS0004305	0.13	0	0	0	0	0	0	0	0	0	0	0	0	0	0.17	0	0
EAS0014061	0.18	1.13	24.49	0.31	0.27	0.16	0.27	0.23	0.3	0.22	0.19	0.39	0.3	3.26	0.88	0.59	0.24
EAS0007149	10.51	6.29	9.19	7.4	11.46	3.88	4.33	10.53	10.03	12.08	16.85	12.13	10.23	8.97	7.72	7.36	4.66
EAS0008739	77.08	52.9	107.46	26.01	39.39	17.9	79.7	46.44	41.99	35.63	12.68	13.49	10.89	73.88	24.26	60.65	147.71
EAS0020544	18.27	30.23	171.23	17.29	17.17	6.85	59.29	30.69	31.17	34.03	9.12	7.21	4.58	80.84	41.41	26.04	20.99
EAS0005219	14.83	23.64	17.34	11.44	22.76	11.56	13.03	12.77	23.95	22.05	10.19	7.33	6.23	26.95	13.38	20.82	31.9
EAS0010238	25.35	6.17	10.16	1	4.51	1.41	4.26	4	4.36	5.96	0.97	0.97	0.62	6.61	2.79	6.02	1.4
EAS0016739	6.68	10.47	26.88	2.51	2.9	0.69	6.04	8.11	8.09	9.38	2.02	1.99	1.19	10.29	17.18	5.63	14.61
EAS0002707	1.48	11.75	6.18	3.72	5.63	1.83	3.3	2.58	3.67	4.28	1.56	1.51	1.25	5.28	5.32	3.23	6.93
EAS0010381	115.09	71.86	182.33	206.5	120.35	38.35	124.6	102.69	95.33	110	166.34	147.41	141.62	89.54	111.27	79.77	113.14
EAS0009910	54.29	17.51	27.97	8	19.92	6.15	28.82	21.67	21.49	22.84	5.51	5.64	4.04	27.04	19.37	12.93	11.77
EAS0017548	0	0	0	0	0	0	0	0	0	0	0	0	0	0	0	0	0
EAS0000112	11.21	0	0	0	0	0	0	0	0	0	0	0	0	0	0.47	0	0.76
EAS0008326	65.51	27.62	7.29	3.72	20.07	6.41	33.66	15.47	16.49	17.09	5.12	5.4	2.8	15.98	6.3	13.38	9.68
EAS0005846	57.77	21.4	0.23	6.63	0.19	0.06	0.27	0.04	2.33	3.85	0.43	0.4	0.43	0.37	17.54	9.25	0
EAS0008817	0.61	2.36	42.74	4.59	0.71	0.25	22.61	2.14	1.78	2.58	2.22	1.83	0.87	2.96	20.13	6.94	0.33
EAS0015274	6.64	7.05	19.73	12.13	13.6	13.09	6.13	14.99	21.09	22.2	13.43	11.53	9.64	9.11	10.81	10.05	7.01
EAS0013174	4.43	12.43	26.9	24.11	31.17	8.8	77.64	25.48	26.83	29.83	12.77	9.3	8.21	27.96	23.73	33.08	55.23
EAS0020887	166.46	305.47	343.16	420.7	156.42	48.25	1849.57	615.3	690.48	591.68	247.32	228.08	342.29	720.01	1158.17	614.89	1494.52
EAS0020786	35.21	10.17	12	3.16	7.71	1.67	10.7	27.49	9.2	11.21	1.73	0.81	1.01	4.16	6.85	6.49	1.09
EAS0008826	0.99	5.73	7.08	0.74	4.16	1.02	1.81	0.48	1.07	0.69	0.26	0.16	0.15	2.62	2.54	1.76	0
EAS0014146	137.52	85.66	160.83	32.57	111.4	34.39	126.11	106.2	91.91	112.44	91.34	62.54	35.77	124.99	62.48	71.36	98.77
EAS0001176	1.63	10.69	10.26	3.47	7.42	2.56	6.38	1	9.42	8.14	4.18	2.97	2.58	9.98	6.38	6	5.74
EAS0000836	2.1	3.16	1.83	0.2	7.3	0.66	3.15	1.53	2.35	2.07	0.07	0.27	0.03	0.05	2.1	17.27	0
EAS0007133	51.97	0.62	1.13	0.28	2.87	1.72	5.23	0.13	0.76	1	0.35	0.24	0.31	1.32	0.31	2.04	0.08
EAS0005610	5.98	26.7	11.97	11.59	13.14	9.76	14.2	11.11	19.76	18.41	5.95	5.89	5.42	18.86	14.61	20.55	23.61
EAS0010789	8.62	40.22	21.08	29.48	39.86	20.76	78.73	82.66	57.89	63.14	7.49	9.03	5.65	45.05	50.2	45.38	43.18
EAS0010478	2.05	4.97	6.06	4.36	4.2	2.83	5.23	8.2	3.99	4.36	2.57	0.34	1.07	6.99	3.73	3.7	2.08
EAS0005473	0	0.06	0.42	0.04	0.04	0	0.04	0	0.07	0.03	0	0	0	0.04	0	0	0.03
EAS0016059	0	0	1.85	0	0	0	0	0	0	0	1.21	1.14	0	0.83	0	0	0
EAS0013762	0.42	53.06	5.06	0.08	1.9	38.49	21.47	9.44	5.09	8.49	0.11	0	0	2.87	0.54	4.63	0.96
EAS0002571	54.7	0	0.1	0	0	0	0.2	0	0.09	0.17	0	0	0	0.09	0.31	81.52	0.08
EAS0011949	2.47	47.62	1.77	301.89	12.75	2.99	33.53	133.61	670.39	315.84	19.18	45.16	24.62	11.4	258.06	11.9	0.08
EAS0008884	1222.17	1.51	0.77	0	0.08	0.12	0	9.35	2.48	6.85	0	0	0.05	0.09	0.81	0.43	0.37
EAS0009993	624.85	599.07	490.32	492.44	418.61	149.68	843.85	425.87	382.63	562.56	137.99	160.42	154.42	473.45	744.35	314.28	261.3
EAS0011853	0.05	0	0	0.23	0.6	0	0.53	0	0	0	0.05	0.05	0.09	0	0	0.08	0
EAS0014639	11.55	26.69	32.22	21.04	15.58	7.65	10.17	24.06	18.48	19.62	7.91	7.79	7.38	12.94	21.23	22.18	15.97
EAS0012107	149.56	0.29	1.6	0.89	15.95	0.13	1.01	0.35	0.17	0.83	0	0	0	0.36	0.15	1.4	0
EAS0000046	0	0	0	0	0	0	0	0	0	0	0	0	0	0	0	0	0
EAS0020147	68.03	27.76	31.88	35.79	40.95	11.55	14.45	13.92	23.6	28.81	36.54	27.61	22.03	21.11	41.76	38.82	23.83
EAS0003297	155.33	126.29	54.42	53.97	141.36	52.79	47.55	62.07	140.66	138.26	27.4	32.5	19.95	110.94	73.69	150.35	92.4
EAS0017116	0.21	2.01	1.05	2.8	2.99	0	2.81	0.6	0.61	0.88	0	0.62	0.19	7.83	1.06	0.64	0
EAS0021146	13.07	86.31	47.88	24.88	33.31	13.59	142.89	26.25	43.95	35.63	17.21	16.32	18.86	74.85	34.9	89.61	237.53
EAS0021411	182.39	23.02	61.15	7.88	10.97	6	7.91	18.71	23.15	22.38	5.64	5.51	3.3	18.94	16.02	15.3	24.4
EAS0003831	1.04	1.01	0	0	0	0	0	0	0	0	0	0	0	0	1.34	1.3	0
EAS0018268	2.99	56.94	64.82	14.52	12.28	2.26	25.32	8.56	18.37	18.46	7.84	9.87	5.33	5.8	35.15	31.68	0.09
EAS0009125	18.26	102.65	0.22	0	0.19	0.27	1.22	1.05	0.28	0.64	0.07	0.06	0	1.49	0.67	0.5	1.28
EAS0020327	0	1.15	0.3	0.19	0.14	307.13	0.4	0	0.14	0.55	0	0	0.04	0.14	0.87	0.07	0
EAS0017565	4.4	21.8	20.7	5.42	13.57	5.4	9.81	2.5	27.16	22.33	4.58	4.31	2.51	49.21	17.91	13.13	10.06
EAS0007490	39.74	45.32	125.65	43.09	46.74	11.61	62.44	83.59	43.27	44.43	37.28	32.55	31.94	45.97	36.89	57.8	113.43
EAS0020524	26.93	36.02	36.24	14.94	28.48	15.6	9.22	6.33	31.21	31.16	6.58	5.09	2.57	23.35	21.11	24.77	9.92
EAS0007865	96.93	194.81	156.84	88.98	223.17	83.5	161.75	100	88.65	92.24	27.64	24.57	25.66	136.97	105.25	88.35	57.83
EAS0002712	0.56	0	0	0	0	0	0	0	0	0	0	0	0	0.17	0.29	0	0
EAS0009041	202.96	12.52	6.13	40.12	12.37	5.1	10.12	14.54	13.21	18.81	13.84	14.61	5.78	7.86	38.34	8.57	3.46
EAS0010669	0.42	0	0	0	0.36	0	0	0	0.12	0.12	0	0	0	0	0	0	0
EAS0003177	28.2	4.98	3.5	1.5	2.28	0.74	4.49	7.62	6.53	5.99	0.61	0.92	0.63	8.89	2.58	7.84	4.87
EAS0014105	4.58	132.08	14.99	40.12	55.43	31.18	152.65	37.49	27.08	19.22	7.39	12.07	17.78	97.08	46.98	32.97	91.71
EAS0012443	10.3	356.4	25.97	136.05	39.23	5.77	132.03	127.7	1177.68	457.69	41.28	55.2	47.87	17.54	178.37	210.17	0
EAS0009549	2.6	16.22	13.98	4.57	7.98	2.67	17.73	11.97	16.4	14.16	2.44	2.52	0.82	13.04	12.02	9.71	3.1
EAS0006209	11.38	9.72	27.08	9.64	21.1	10.31	26.43	25.67	14.28	19.53	5.84	6.27	5.32	22.61	17.32	14.87	22.45
EAS0014985	0.04	0.31	32.93	1.25	0.38	0.05	0.07	0	0.06	0.24	0	0	0	0.27	4.11	0.07	0
EAS0015464	0.51	0	0	0	0	0	0	0	0	0	0	0	0	0	0	0	0
EAS0006691	2.3	23.33	24.43	12.74	63.3	43.83	17.05	19.9	48.16	50.22	3.59	4.49	3.09	19.29	24.98	20.02	25.58
EAS0007372	2.82	63.44	56.6	10.92	39.66	18.61	24.1	4.97	38.04	26.72	6.36	6.63	3.19	106.05	121.97	57.61	90.45
EAS0017123	29.38	45.42	207.19	27.28	59.78	20.04	77.05	129.56	45.79	40.91	7.42	11.56	7.24	59.19	43.24	42.62	57.91
EAS0006025	14.39	20.47	11.26	4.22	20.56	4.89	31.69	22.65	19.09	16.09	2.79	2.78	2.57	8.11	8.7	5.09	6.47
EAS0003449	40.95	23.97	20.67	49.42	28.97	20.12	26.59	54.95	18.33	21.54	48.19	35.82	33.22	22.18	16.08	28.9	66.18
EAS0003992	13.39	39.29	16.61	16.44	21.18	7.39	35.07	19.02	28.7	25.41	9.22	8.95	7.28	43.39	24.02	29.96	50.3
EAS0017570	12.46	44.04	57.71	16.08	47.74	27.7	35.16	7.88	44.14	42.17	15.64	13.24	7.44	53.92	39.78	34.56	17.32
EAS0005284	2.6	0.24	0	0	0	0	0	0	0	0	0	0	0	0	0	0	0
EAS0014649	25.44	8.39	27.01	4.02	7.93	5.7	2.83	1.28	10.66	8.2	1.35	2.29	1.24	7.39	10.44	7.21	5.15
EAS0017368	0.69	0	0	0	0	0	0	0.16	0.15	0	0	0	0	0	0	0.16	0
EAS0012529	9.59	4.85	1.82	12.91	7.66	3.27	24.75	2.29	3.96	4.45	3.52	6.21	5.21	7.24	6.95	6.88	0.21
EAS0016075	0.19	0.46	1.94	0.22	0.07	0.1	0.32	2.16	3.8	3.92	0	0.09	0	1.88	1.11	0.94	1.37
EAS0016881	5.19	11.17	18.2	10.5	12.12	4.77	20.71	20.89	11.11	13.07	19.34	27.15	21.21	10.89	8.2	9	20.13
EAS0015089	24.68	5.47	7.29	1.71	4.79	1.69	2.64	0	4.79	4.28	1.16	0.83	1.14	5.93	6.02	5.43	0.48
EAS0016246	0	0	0.28	0	0	0	0	0	0	0	0	0	0	0	0	0	0
EAS0012543	33.98	78.18	303.96	88.99	88.36	23.27	93.87	152.8	107.34	88.96	78.91	71.27	65.4	70.94	90.46	131.17	156.16
EAS0018023	0	0	0	2.24	0.43	1.24	1.52	2.15	7.46	3.43	0.65	1.52	0.54	0.45	0.76	0.47	0
EAS0013811	2.1	30.62	31.03	13.3	11.05	13.58	36.14	19.06	15.63	19.36	3.82	2.88	2.85	37.39	25.3	22.55	53.26
EAS0000773	24.49	48.29	24.43	26.76	23.27	14.14	60.1	63.52	26.61	28.87	30.78	28.04	38.02	27.46	32.79	30.85	59.83
EAS0013989	43.35	30.89	13.33	6.93	14.84	5.36	26.62	16.05	21.92	19.47	4.03	3.88	2.06	32.44	16.27	12.95	15.56
EAS0020578	88.97	18.65	101.35	79.6	156.71	267.25	32.27	24.84	38.3	98.78	45.88	38.75	27.76	16.49	71.7	9.5	5.87
EAS0006458	69.78	28.47	43.16	8.94	9.72	4.76	4.11	1.87	24.87	19.32	9.37	7.5	5.73	5.43	13.47	15.41	1.29
EAS0003862	112.72	22.24	68.2	34.79	26.21	8.7	15.71	36.76	23.28	22.79	53.07	25.55	19.49	19.48	35.81	10.2	11.54
EAS0008519	1.44	17.5	11.02	1.41	7.04	0.34	1.87	1.45	3.92	3.54	0.23	0.6	0.34	1.84	5.06	6.55	0.72
EAS0019245	2.32	19.6	40.12	46.25	76.56	34.44	22.44	261.93	165.85	147.67	26.32	22.3	16.63	118.6	51.05	50.7	48.41
EAS0012020	5.47	28.95	18.79	9.84	19.46	3.37	13.86	23.77	20.34	20.04	5.72	5.31	4.15	7.2	19.3	18.24	8.65
EAS0011063	87.8	47.26	143.32	51.46	72.27	60	52.61	76.33	45.44	61.4	40.09	29.73	26.85	42.89	65.49	82.11	45.11
EAS0012438	0.31	31.12	0	16.54	10.11	0	16.54	90.62	26.86	39.33	0	0.04	0.04	0	1.96	0.61	0
EAS0019048	2.58	23.43	1.72	1.44	1.65	0.19	1.02	5.77	148.14	59.9	2.03	2.07	0.95	3.18	8.26	3.1	0
EAS0016052	29.17	2.93	0.77	2.27	9.84	1.41	27.47	22.88	11.03	8.33	1.46	1.36	0.54	33.68	6.61	27.75	5.68
EAS0012751	0.66	0	0	0.13	2.48	0.23	0	0.06	0.06	0.18	3.11	4.11	2.48	0.07	0	0.13	0.06
EAS0019185	0.07	0	0	0	0	0	0	0	0	0	0	0	0	0	0	0	0
EAS0017270	0.15	0	0	0	0	0	0	0	0	0	0	0	0	0	0	0	0
EAS0004376	0.14	0	0	0	0.2	0	0	0.14	0	0	0.3	0.09	0.12	0	0	0.07	0.12
EAS0017640	0.19	3.61	39.79	0.84	2.68	0.19	0.95	0	1.63	1.58	0.2	0.19	0.33	0	1.91	3.74	0
EAS0017470	6.37	1.23	2.06	0.29	2.6	0	0.76	0.38	0.37	0.45	0	0.06	0	0	0.25	0	0
EAS0001664	26.04	94.86	366.46	89.32	243.27	22.19	98.85	198.41	161.4	206.54	87.11	61.35	57.04	112.69	195.61	101.84	81.12
EAS0015126	4.44	28.77	13.51	14.24	17.14	5	31.66	23.32	22.08	19.94	4.72	4.8	5	22	19.95	13.89	24.77
EAS0011268	8.09	7.15	27.53	0.68	6.59	2.24	0.77	48.17	25.52	15.38	12.51	12.48	13.49	0.17	6.6	8.21	0.15
EAS0009044	179.82	149.65	531.49	199.04	192.26	51.14	197.11	145.31	133.91	165.04	245.91	149.44	141.74	193.97	189.87	111.98	84.86
EAS0008256	183.89	18.91	11.81	7.83	13.04	5.57	10.19	12.85	16.61	15.55	7.78	6.24	5.03	18.55	15.2	10.9	13.62
EAS0002140	0	0	0	0.12	0	0	0.4	0.35	0	0.44	0.17	0.23	0.07	0	0.2	0.24	0
EAS0020126	20.96	109.96	31.69	34.54	52.31	21.46	108.46	63.75	60.08	55.63	23.54	23.51	17.65	94.95	46.15	66.33	69.09
EAS0021278	41.43	0.05	0.49	0.06	0.77	0.85	0.03	0.18	1.54	1.71	0.04	0	0.05	0.37	0.16	0.16	0.93
EAS0012856	0.3	0	2.01	0	0.43	0	0	0	0	0	0	0.3	0	0	0	0.94	0
EAS0009336	0.77	0	3.26	0.58	1.68	2.41	0.99	1.4	1.41	1.92	0.42	0.19	0.17	0.88	2.23	0	0
EAS0020951	29.92	63.51	21.59	35.99	80.3	39.43	32.31	43.96	50.22	60.87	84.06	67.8	85.65	35.88	48.54	75.72	43.81
EAS0007725	14.92	0	0.39	0.12	0	0	0	0	0	0	0	0	0	0.12	0	0	0
EAS0015928	0.37	0	0	0	0	0	0	0	0	0	0	0	0	0.07	0	0.07	0
EAS0016311	18.58	64.23	72.67	54.03	59.27	23.46	22.83	22.23	46.96	46.42	16.93	17.86	16.95	44.43	72.78	50.05	83.11
EAS0015070	418	529.96	286.87	217.15	579.27	281.41	555.31	558.18	580	647.61	69.06	77.5	69.16	628.64	306.67	604.38	529.5
EAS0002895	132.16	10.48	42.31	15.98	15.95	7.79	35.93	28.35	20.64	25.09	20.36	13.54	12.28	27.42	14.94	13.01	25.27
EAS0013649	0	1.72	0.2	0.89	1.71	4.41	0.8	0.86	0.86	1.5	0.63	0	0.53	0.54	1.07	0	0
EAS0021845	0.18	0.95	7.85	3.77	0.31	4.43	0.48	0.07	4.91	2.5	2.44	2.71	1.28	1.1	1.62	2.55	0.23
EAS0014627	1.3	4.73	4.35	59.05	25.03	4.55	11.95	2.5	6.04	7.68	50.87	54.43	67.55	11.02	27.2	14.64	0.07
EAS0003337	0	0	0	0	0	0	0	0	0	0.05	0	0.04	0	0	0	0	0
EAS0013822	18.48	12.85	9.97	8.45	10.73	6.36	8.26	12.89	10.49	10.41	6.24	5.07	5.07	9.44	7.11	38.22	15.3
EAS0017213	0.85	0.74	0.14	0.21	0.41	0.09	0.86	4.53	2.64	1.88	0.06	0.08	0.1	0.17	1.34	1.07	0.47
EAS0018632	0.22	0.47	0.03	2.67	210.11	24.99	0.07	3.1	0.97	1.18	1.37	0.68	0.31	0.96	0.51	0.09	0
EAS0004046	56.73	1.37	6.71	1.87	2.46	0.35	1.73	2.31	3.3	3.35	0.48	0.79	0.3	2.06	2.77	0.7	0.6
EAS0008041	324.59	1.22	5.75	2.65	0.55	0.52	1.07	0	0.37	2.49	0	0.88	0.11	1.34	0.65	0.78	0
EAS0000711	0	0	0	0	0	0	0	0	0.19	0	0	0	0	0	0	0	0
EAS0007568	0.11	0	0	0	0	0	0	0	0	0	0	0	0	0	0	0	0
EAS0005881	2.68	6.55	12.83	7.96	12.81	2.08	5	3.03	9.64	8.6	4.22	3.88	1.45	10.03	7.6	13.27	3.56
EAS0007518	4.93	15.06	53.63	30.18	17.68	8.13	17.36	29.71	7.7	11.43	9.27	8.93	8.41	2.01	12.56	20.28	2
EAS0021066	206.9	31.74	13.88	14.53	23.86	10.22	36.05	61.44	27.99	31.61	8.69	13.63	10.61	53.91	15.46	79.78	35.05
EAS0008717	0	0	0	0	0	0	0.1	0	0	0	0	0	0	0	0.07	0	0
EAS0020870	6.14	7.17	88.56	2.46	4.47	0.15	7.61	8.88	4.47	4.3	0.71	0.52	0.47	4.1	7.4	6.96	8.73
EAS0007262	3.13	13.22	21.79	1.37	8.1	4.45	5.09	2.45	12.33	14.14	3.2	1.95	0.47	16.99	10.56	11.22	3.48
EAS0020270	0	0.14	0	0	0	0	0	136.52	61.06	55.99	0	0	0	0	1.32	0	0
EAS0011815	351.7	2.44	2.23	0.91	0.66	0.27	0.32	0.5	0.22	2.41	1.32	0.74	0.63	0.52	0.92	2	1.18
EAS0017804	7.08	25.31	12.8	11.71	14.83	5.29	15.29	24.33	24.88	24.3	11.02	15.13	6.71	10.73	17.66	15.83	5.29
EAS0019769	1.39	3.99	0.13	1.13	0.3	0.08	2.86	46.45	18.92	17.02	0.18	0.66	0.3	0.46	4.79	41.65	0.02
EAS0014609	8.97	75.07	46.11	14.3	36.53	9.34	61.62	9.87	38.2	41.7	7.18	6.93	4.11	92.09	48.01	46.77	16.83
EAS0017766	34.1	30.79	26.56	20.32	41.26	29.05	44.86	18.41	39.32	42.42	9.21	7.44	7.64	131.46	45.9	42.82	35.19
EAS0005766	38.95	36.97	9.69	36.91	35.96	6.42	19.62	25.99	34.74	22.94	47.42	50.44	54.5	20.3	21.08	15.33	76.86
EAS0020811	1.96	7.22	3.53	15.32	24.02	1.01	2.88	2.39	24.89	20.35	4.15	6.65	4.16	10.31	19.2	17.9	0
EAS0020718	13.39	9.55	5.48	0.37	0.35	6.28	0.14	0	1.88	1.02	0	0.16	0	1.6	3.86	4.33	0.11
EAS0013704	17.39	117.62	15.04	154.16	422.43	1.95	8.89	15.33	65.53	117.35	60.97	46.16	34.23	26.08	63.43	256.62	15.13
EAS0019403	0	0	0.57	0	0	0.09	0	0	0	0	0	0	0	0.13	0	0	0
EAS0000026	0	0	0.22	0.6	0	0	0	0	0	0	1.56	3.24	1.32	0	0	0	0
EAS0001707	1.28	46.39	134.85	10.89	7.4	3.53	99.16	41.58	55.5	47.74	91.89	40.18	24.88	29.29	31.97	82.06	193.74
EAS0013070	2.42	0	0.22	0	0	0	0	0	0.19	0	0	0	0	0.58	0.16	0	0
EAS0013126	19.22	16.7	12.61	5.52	13.06	6.51	14.05	11.82	18.89	16.78	5.31	4.13	2.17	25.17	13.82	15.03	11.91
EAS0008327	9.35	32.45	9.13	12.81	15.88	10.52	21.93	10.76	23.46	16.94	10.13	9.4	6.35	7.75	27.23	18.32	1.48
EAS0007502	2.11	3.58	3.04	0.19	0.18	0.32	4.32	1.18	4.67	3.73	0	0	0	21.19	0.4	1.89	26.52
EAS0017195	5.58	9.74	2.06	7.35	2.02	0.36	5.93	1.52	2.04	1.73	94.83	109.55	107.16	0.26	0.22	0.27	0.47
EAS0009711	19.6	51.72	69.2	34.77	25.36	52.83	81.86	43.77	63.4	40.19	27.28	51.44	38.48	95.16	43.96	75.66	83.37
EAS0013590	0.23	0.33	73.92	0.69	0.67	0.64	4.09	0.64	2.66	3.71	47.95	34.01	40.56	0.56	1.75	3.97	0.03
EAS0009962	14.87	24.25	14.7	8.36	21.76	19.36	86.97	1.19	36.22	15.65	0.51	1.78	1.37	239.59	16.43	24.51	182.3
EAS0001700	196.96	0	0	0	0	0	0	0	0	1.09	0	0	0	0	0	0	0
EAS0005587	38.4	31.85	49.7	18.46	40.26	13.97	72.24	26.6	40.76	20.63	13.97	9.89	6.71	57.92	43.29	35.19	67.76
EAS0011920	0.46	29.67	5.09	4.07	14.57	5.74	70.02	32.93	23.51	18.5	0.72	1.8	1.41	73.57	12.68	30.38	299.51
EAS0013379	8.94	61.27	32.55	45.3	41.79	80.59	81.21	58.68	77.88	70.33	109.49	54.06	58.83	51.88	27.87	45.14	36.83
EAS0002007	121.56	14.39	32.71	29.85	26.57	6.29	27.82	21.35	9.94	15.56	166.75	197.24	176.4	21.27	7.67	23.45	28.26
EAS0011809	22.55	320.2	32.06	89.8	310.33	64.61	730.03	713.51	444.57	458.78	19.42	27.83	26.76	503.83	243.19	541.18	1029.74
EAS0015310	0.12	0.9	0	0.39	0.38	0.41	1.78	1.54	0.17	0.13	0	0	0	0.68	1.03	0	0.91
EAS0008808	7.68	23	25.92	8.89	13.11	4.75	20.81	36.36	14.61	13.38	14.1	15.97	10.16	16.62	12.8	76.12	54.57
EAS0006640	0.29	13.4	5.68	12.14	22.76	10.78	53.11	25.36	15.75	17.09	4.32	3.47	3.54	5.42	21.64	80.15	0.56
EAS0017493	1.48	24.77	9.57	7.6	17.75	6.89	11.89	4.04	29.29	21.75	3.14	4.47	2.21	34.77	24.49	13.13	8.47
EAS0017387	19.36	7.04	49.7	12.93	27.17	8.47	13.7	16.27	24.19	18.95	1.83	1.48	1.2	24.04	10.86	11.73	5.22
EAS0013119	23.29	30.03	28.9	7.68	29.72	9.81	13.57	6.13	31.92	26.36	12.62	6.48	3.22	39.04	29.55	21.16	17.74
EAS0000282	2.77	1.03	0	0	0.61	11.68	0.18	2.01	11.64	14.97	0.11	0	0	0	2.97	0.16	0
EAS0020194	1.03	2.52	2.43	0.53	0.65	0.2	0.14	0.08	2.72	1.51	0.25	0.36	0.19	2.81	3.11	1.71	0.06
EAS0004009	75.07	52.47	50.59	45.13	51.26	28.17	50.47	194.96	120.13	106.75	49.12	43.49	40.87	63.36	79.38	52.08	47.98
EAS0004151	9.07	81.37	5.82	1.58	324.96	97.29	69.03	3.06	7.72	6.08	0.48	1.33	0.66	2.27	1.84	4.34	0.59
EAS0013922	0.17	1.47	1.25	0.13	1.74	1.17	21.33	0.51	1.39	0.24	0.09	0.17	0.31	30.73	1.13	4.67	70.96
EAS0010889	199.47	24.65	16.21	97.43	94.83	49.54	39.09	36.22	36.04	54.24	98.81	81.02	52.59	24.71	25.68	102.96	46.63
EAS0015393	9.62	105.27	36.46	318.21	59.43	53.43	220.44	152.14	106.41	70.6	251.77	509.76	390.88	176.81	98.03	94.03	181.62
EAS0009108	1.08	4.1	0.22	1.11	2.31	0.78	4.06	13.38	8.72	8.25	0.65	1.01	0.08	1.28	11.76	251.24	0.03
EAS0017939	10.99	52.78	721.59	91.86	6.43	1.02	15.51	114.09	415.01	346.04	20.95	26.22	23.12	4.49	283.44	121.76	2.14
EAS0008743	1.57	6.33	4.87	3.15	4.36	23.19	5.56	39.51	13.74	11.08	2.66	1.18	4.21	5.56	10.96	5.24	11.36
EAS0009096	0.96	58.5	19.51	14.02	40.38	28.85	300.24	5.58	4.28	5.58	1.75	2.96	2.93	134.76	35.81	10.7	140.53
EAS0008027	7.3	4.73	57.62	2.91	4.21	1.08	5.19	6.17	16.85	32.17	1.27	1.75	1.33	6.06	4.15	4.4	2.81
EAS0016247	14.81	5.37	9.24	6.57	9.05	0.21	1.24	24.12	9.19	7.11	0.99	0.92	1.29	0.71	7.12	19.3	0
EAS0008264	6.06	25.52	11.47	4.16	20.31	3.44	8.35	1.82	22.35	18.62	4.67	4.86	2.85	32.02	20.85	20.2	6.72
EAS0004371	66.56	43.6	33.65	19.81	42.14	13.97	18.51	12.15	39.2	33.73	18.29	13.71	13.44	35.51	28.63	28.34	28.91
EAS0007790	88.8	26.53	34.6	17.36	20.95	9.3	15.95	42.88	31.23	26.82	9.95	8.89	7.06	19.75	20.42	28.85	25.69
EAS0003322	0.69	22.18	10.77	3.19	7.14	0.53	2.24	4.53	50.84	39.07	1.46	3.17	1.01	7.93	55.48	32.02	0
EAS0016094	68.02	415.13	169.62	98.87	257.14	197.83	542.13	119.32	193.06	215.92	32.29	40.62	25.22	438.1	178.98	264.97	171.21
EAS0019467	5.31	16.76	2.66	22.88	42.48	12.63	25.68	12.22	4.67	3.17	0.66	2.73	1.64	6.47	17.93	29.12	0
EAS0013651	0.13	11.06	0.15	5.48	3.86	0.96	1.59	0.23	6.13	3.64	1.94	2.58	2.71	0.55	7.77	5.33	0
EAS0009976	1.35	11.88	0	0	11.19	0.7	0	3.1	5.76	8.41	16.14	13.73	12.88	0	0.25	2.96	0
EAS0004511	7.06	6.87	10.71	3.02	12	1.68	4.97	2.99	6.07	7.57	0.69	0.58	0.39	5.53	6.64	2.37	0.73
EAS0004051	16.04	35.11	19.91	68.36	86.34	41.05	19.03	33.4	23.49	29.29	37.81	37.81	30.7	15.92	19.83	46.23	14.27
EAS0004583	0	0.72	0	0	0.22	0	0	0	0	0	0	0	0	0	0	0	0
EAS0006135	0.08	0	4.78	0	0.12	0	0	0	0.12	0.23	0	0	0	0	0.62	0	0
EAS0019792	3.43	24.05	1.98	26.77	30.02	6.68	31.23	9.99	21.32	11.4	1.87	29.26	33.05	51.36	13.11	49.71	112.98
EAS0017955	27.29	49.34	45.52	24.28	42.49	16.77	38.28	43.13	45.98	38.75	17.57	17.94	15.23	41.72	32	40.32	33.03
EAS0007836	0	0	0	13.8	0	0	13.83	1.92	6.61	5.28	0	0	0	0	1.78	0.05	0
EAS0003106	17.65	47.23	26.86	14.38	26.12	12.84	53.32	20.41	20.61	17.3	8.35	9.96	6.86	45.76	20.45	42.92	104.02
EAS0017749	0.64	1.15	2.25	0.72	1.23	0.38	0.27	1.79	1.54	1.48	0.06	0.31	0.56	0.48	1.03	1.37	0.76
EAS0008020	2.58	0.29	22.52	0.09	0	0.12	0.51	0.26	0.52	0.5	1.46	0.95	0	1.09	0.23	0.37	0.71
EAS0009932	198.34	440.87	588.5	373.52	363.86	78.3	825.46	666.84	426.37	528.46	215.47	180.71	185.41	412.83	2995.17	829.46	518.21
EAS0003983	7.29	139.13	13.29	23.19	45.51	3.01	94.72	162.71	113.91	103.91	9.19	8.1	5.86	17.96	105.11	51.97	1.79
EAS0004130	0	0	0	0	0	0	0	0	0	0	0	0	0	0	0	0	0
EAS0014153	5.55	18.46	7.08	10.77	13.18	1.71	15.57	82.03	37.95	30.11	2.38	4.19	6.06	4.56	36.41	23.79	0.26
EAS0017744	1.15	0.31	1.19	25.31	36.84	0	0.33	5.09	3.42	3.33	0.44	0.19	0.06	0.49	2.84	58.02	0.25
EAS0014586	28.93	13.07	60.15	10.6	24.95	9.63	12.62	31.02	25.25	30.84	14.56	9.51	8.67	24.74	26.22	17.27	11.07
EAS0008849	6.89	42.72	35.27	9.43	43.88	17.65	41.81	22.41	51.3	56.15	8.5	6.44	3.35	69.74	40.52	36.07	14.48
EAS0020490	0	0	0	0	0	0	0	0	0	0.12	0	0.09	0.08	0	0.11	0	0
EAS0004858	0.59	11.59	5.01	9.81	19.32	10.04	11.32	1.3	29.89	13.07	2.36	4.41	3.61	28.7	15.2	14.02	4.77
EAS0012935	42.64	225.34	47.82	192.16	222.65	47.66	108.93	184.45	169.16	162.69	49.27	64.27	46.28	85.23	201.55	277.38	36.09
EAS0006548	3.51	25.4	208.43	8.54	24.84	0.25	10.68	29.97	23.41	26.39	10.19	4.94	4.96	1.1	12.61	20.61	4.02
EAS0021080	12.34	7.88	12.87	33.03	34.86	24.86	16.9	4.79	13.18	10.11	49.05	39.46	40.19	7.89	8.7	9.23	10.27
EAS0002977	15.11	10.63	13.23	11.28	6.44	1.4	7.62	8.54	14.96	15.7	2.82	3.2	2.8	4.86	12.33	7.77	0.41
EAS0010867	0.23	0.2	20.47	0	0	0.02	0	0.03	1.26	0.81	0	0.04	0	0	0.13	0.31	0
EAS0005314	0.3	0.73	3.01	0	2.58	0.62	3.55	1.29	3.95	1.29	0	0.3	0.27	5.85	1.52	5.16	4.59
EAS0007459	3.61	45.15	85.34	83.48	40.26	10.94	138.52	16.15	31.72	26.7	32.06	38.44	27.82	20.13	49.9	50.12	1.37
EAS0015945	23.74	0	0.66	0	0	0	20.86	0	0	0	0	0	0	0	0	0	0
EAS0004487	33.09	29.2	40.53	10.38	31.19	6.96	25.14	16.69	26.7	26.04	7.31	7.12	5.22	40.62	26.07	29.02	20.97
EAS0018209	1.77	2.94	5.16	0.63	0.33	0	0.06	2.57	9.57	8.89	0.31	0.48	0.37	0.19	1.03	2.47	0
EAS0016562	57.87	14.46	48.07	101.37	37.27	18.4	10.89	14.94	27.96	29.49	99.65	84.12	61.45	27.61	25.84	25.34	13.41
EAS0015190	16.8	43.5	22.29	20.95	34.98	13.6	42.24	27.88	31.35	32.53	14.08	10.47	6.64	48.83	39.32	32.43	31.93
EAS0002179	2.74	11.34	7.64	13.17	9.16	39.18	14.4	24.75	11.35	12.27	2.88	2.86	8.27	3.52	5.48	22.41	18.36
EAS0009850	3.33	13.8	23.04	3.39	16.87	3.58	17.57	14.52	20.9	33.21	2.31	1.76	0.75	15.98	4.65	12.76	12.74
EAS0008202	5.58	36.99	20.79	55.33	43.29	17.29	12.74	0.65	30.7	24.58	20.16	27.9	20.36	21.89	35.75	35.43	6.45
EAS0005256	1.02	2.43	1.98	1.41	2.71	1930.71	1.59	0.57	1.24	1.03	0.78	0.85	0.76	2.07	1.11	0.47	1.01
EAS0010843	0	0	0	0	0.17	0	0.2	0	0.34	0.49	0	0	0	0	0	0	0
EAS0002368	0	0	0.33	0	0	0	0	0	0	0	0	0	0	0.15	0	0	0.13
EAS0011896	12.1	19.2	14.34	8.68	16.81	6.84	10.7	27.81	20.56	23.94	6.56	6.54	4.59	37.33	12.71	20.13	33.85
EAS0000782	43.32	179.03	420.86	165.68	142.58	60.77	189.4	182.66	123.84	149.63	47.09	55.22	47.09	121.45	154.19	219.04	200.39
EAS0007795	19.25	31.45	36.8	13.5	37.94	11.63	44.64	35.88	24.63	31.41	5.98	8.82	4.51	71.84	20.8	33.55	37.9
EAS0003276	0.18	0.1	2.01	0.02	0.08	0	0.01	0	0.02	0.01	0.27	0.07	0.31	0.05	0.21	0.44	0.04
EAS0000937	0	4.44	0.46	0.62	5.74	0.21	0.23	0.4	3.17	2.2	0	0.14	0	0.52	0.88	1.46	0
EAS0010001	16.09	210.95	65.94	168.86	60.34	21.18	53.14	108.81	261.04	174.13	58.23	111.42	80.4	30.73	204.95	79.82	0.43
EAS0001867	1.41	35.16	6.01	10.4	5.94	16.95	23.79	15.93	19.96	43.95	2.4	1.7	0.49	68.43	4.66	4.47	0
EAS0004745	0	0.17	0.53	0	0.69	0	0	0	0	0.47	0.15	0	0.13	0.49	0.18	0	0
EAS0021221	62.6	2.97	1.99	2.48	10.24	1.03	27.8	21.37	14.94	12.34	0.06	0.35	0.78	32.84	12.31	20.44	7.01
EAS0020990	62.04	4.21	0.48	1.08	5.45	406.54	3.3	23.07	21.41	24.08	0	0.05	0.05	0.23	0.79	26.14	1.47
EAS0001319	0.15	0.24	0.17	0.15	0.29	0.31	2.36	0	0.36	0.48	0.21	0.17	0.26	3.09	0.06	2.04	0.65
EAS0011489	61.6	0.21	4.35	10.66	10.27	1.01	16.25	14.36	2.32	4.35	28.27	30.96	25.5	1.75	9.48	29.12	2.22
EAS0005332	7.86	9.18	4.77	2.45	7.09	2.5	2.61	0.76	8.32	10.75	8.05	6.99	3.55	14.38	5.62	7.59	3.18
EAS0011995	1.94	3.27	1.33	2.05	4.36	0.74	10.09	2.41	2.29	2.31	0.53	1.21	1.33	1.31	3.42	5.02	0.28
EAS0008308	5.02	33.23	30.16	49.8	75.25	44.22	44.09	23.62	21.01	18.76	42.35	43.28	49.32	33.76	24.54	31.74	29.56
EAS0011259	0	0	0	0	0	0	0	0	0	0	0	0	0	0	0	0	0
EAS0018819	16.99	44.69	76.31	31.55	27.3	46	103.1	46.24	59.19	39.82	25.27	44.16	34.25	88.87	45.22	53.93	77.25
EAS0011613	12.53	14.71	12.86	8.15	11.77	4.61	24.91	9.73	10.32	9.87	3.47	4.27	2.73	18.19	12.63	18.12	28.46
EAS0009777	31.27	148.92	590.99	398.44	302.95	34.73	102.11	216.7	181.58	167.09	37.32	56.78	42.65	61.22	175.73	181.64	38.83
EAS0019727	280.46	5.59	1.39	1.24	4.05	1.54	5.88	7.2	1.69	3.74	0.71	0.99	0.74	4.25	3.6	4.84	16.66
EAS0000351	0	0	0	0	0	0	0	0	0	0	0	0	0	0.16	0.55	0	0
EAS0021114	75.45	7.88	4.44	4.11	3.59	2.48	6.64	5.89	5.18	4.63	3.47	4.3	5.15	9.32	5.24	8.57	21.19
EAS0014402	4.13	22.33	2.77	9.85	4.88	0.24	10.39	19.77	11.03	7.5	6.33	5.77	4.46	2.06	34.21	45.24	0.61
EAS0015846	0	0	0	0	0.24	0	0	0	0	0	0	0	0	0.25	0	0	0.45
EAS0020662	12.44	63.32	82.67	48.86	38.54	14.51	8.89	22.68	37.23	41.82	21.43	14.18	21.37	27.67	33.45	41.62	26.82
EAS0014565	37.8	196.69	1558.39	2045.53	632.24	158.66	210.51	222.04	255.05	379.63	834.23	557.34	453.98	192.45	333.16	168.45	94.85
EAS0021421	23.75	31.1	34.45	7.03	33.03	4.37	3.8	0.56	13.09	10.92	17.25	9.25	4.65	6.81	19.5	17.36	0.84
EAS0000986	0.13	0	2.54	0	0.18	0	6.82	0	0	0.18	0	0.13	0	0.19	0	0	0
EAS0007696	0.74	22.74	40.44	3	20.82	4.58	37.33	0.62	24.01	9.92	1.19	1.8	1.18	120.33	9.81	24.84	56.82
EAS0016850	2.01	0	2.07	0	0.16	0	0	0	0	0	0	0	0	0	0	0	0
EAS0004324	23.71	13.39	8.38	6.73	18.65	17.87	12.1	7.88	9.22	12.41	15.91	9.49	8.67	8.97	13.6	12.74	10.24
EAS0012828	20.69	30	11.3	19.03	46.97	28.83	38.98	63.14	34.14	27.89	6.44	6.38	4.75	16.17	29.36	36.17	3.83
EAS0012461	0.59	0	0.99	0	17.39	87.86	0	2.55	2.17	1.27	0.96	0	0.53	3.56	1.13	0	0.41
EAS0018034	1.22	4.31	148.77	2.2	1.01	0.19	1.07	0.07	1.46	2.19	1.04	1.02	3.19	1.16	6.05	7.05	0
EAS0002241	13.61	289.63	1.36	6.6	8.02	3.28	17.44	1.52	57.84	41.66	29.68	32.06	3.73	12.39	2.82	123.23	829.76
EAS0005452	3.96	21.13	9.56	16.39	8.88	8.38	37.35	14.94	19.06	17.43	5.35	6.41	8.21	32.79	13.35	43.29	44.36
EAS0002545	0.65	2.2	0.22	3.13	0.75	0.27	1.99	5.69	4.17	4.04	5.15	2.34	3.84	1.98	3.86	1.8	0.7
EAS0001099	1.23	0.15	0.11	0	2.82	0	0.05	0.83	0.54	0.13	0	0	0	0.05	0	0	0.16
EAS0009405	10.45	39.89	28.13	3.61	22.63	6.44	24.95	3.07	17.42	17.78	1.56	2.44	1.77	16.76	21.38	25.64	4.03
EAS0002173	47.86	19.49	17.9	25.44	21.64	8.92	21.13	10.83	9.84	10.44	10.24	11.95	9.52	8.61	8.86	12.55	10.56
EAS0017751	0	0	0	0	0	0	0	0	0	0	0	0	0	0	0	0	0
EAS0000777	0	0	0	0	0	0	0	0	0	0	0	0	0	0	0	0	0
EAS0007072	0.1	0.5	0.18	0	0.3	0	6	0	0.45	0.15	0	0	0	2.05	0.13	198.4	4.67
EAS0013483	117.1	2.48	0.94	0.11	0.14	0.02	0.06	0.11	0.73	0.68	0.04	0.77	0.03	0.23	0.44	0.82	1.46
EAS0007952	0	0	2.22	0	0	0	0	0	0	0	0	0	0	0	0	0	0
EAS0020205	1.56	1.26	69.99	2.55	22.99	91.86	1.77	1.33	0.38	1.29	6.82	5.07	3.02	1.19	0.5	4.01	2.43
EAS0007927	28	34.31	75.37	35.15	21.72	6.22	22.3	75.38	43.57	45.16	18.22	24.86	14.91	13.78	34.43	44.42	13.19
EAS0017055	0.18	0.14	0	0	0	6.81	0.1	4.65	69.26	49.84	0.06	0	0	0	0	0.09	0
EAS0011097	0.71	5.87	0.81	0.89	4.81	0	0.1	0.33	35.32	24.9	1348.49	1071.2	699.09	0.13	0.73	7.68	0.18
EAS0008174	10.32	1.72	9.25	1.7	2.13	0.19	1.22	0.39	2.29	2.26	1.39	1.19	0.47	1.55	3.55	2.52	0.83
EAS0004525	0.03	0.08	0	0	0	0	0	0	0.05	0	0	0	0	0	0.09	0.35	0.04
EAS0013868	5.76	4.85	48.56	8.15	1.7	1.12	3.43	3.56	9.96	6.64	7.74	10.5	8.89	10.78	6.62	11.63	11.62
EAS0000317	0.48	1.18	17.98	0	1.45	0.24	0.7	0	0	0.45	0	0.04	0	2.44	0.5	0	0
EAS0014978	159.4	66	82.32	24.77	71.66	33.13	35.7	18.94	120.2	86.68	39.8	20.34	11.2	87.48	70.89	47.03	77.13
EAS0017237	24.64	4.15	0.77	0.26	0.75	0.42	3.19	26.06	24.27	20.59	0.17	0.18	0.05	1.81	2.57	2.21	1.26
EAS0001185	0	0	0	0.38	0.18	0.33	2.7	0	0.28	0.27	0.07	1.07	0	11.2	0.08	3.59	69.31
EAS0009026	1.78	35.98	10.34	109.59	16.29	9.88	91.87	18.82	47.4	28.33	30.69	33.25	44.97	15.28	37.47	58.14	0
EAS0006235	1.47	2.18	293.46	60.38	0.33	0	0.77	2.14	7.06	6.66	10.22	4.94	7.54	0	1.45	1.9	0
EAS0018588	13.77	11.07	9.42	2.48	4.38	1.78	6.18	2.01	7.87	6.25	2.62	1.84	0.85	6.26	7.27	3.67	0.27
EAS0018147	13.66	26.17	13.39	4.56	10.61	6.7	41.31	18.19	18.8	15.21	3.03	3	1.58	42.3	14.43	19.75	12.21
EAS0001901	0	0	0	0	0	0	0	0	0	0	0	0	0	0	0	0	0
EAS0017172	0	0.11	0.23	0.68	1.05	0	0	0	0.2	0.25	0.1	0.13	0	0	0.12	0.07	0
EAS0005645	0	0.6	0	0	0	0	0.83	0	0.36	0	0	0.5	0	0	0.31	0	0
EAS0003912	0.32	2.91	1.37	1.49	0.59	0.09	2.29	0.72	1.75	0.75	1.9	3.19	1.67	0.68	2.49	2.79	0.23
EAS0019827	1.19	8.63	12.13	40.37	108.24	0.76	13.09	3.67	16.69	12.3	13.72	21.18	16.95	16.95	22.5	26.12	0
EAS0006004	22.1	30.9	28.35	18.48	40.56	11.06	56.43	29.76	22.51	28.89	12.35	9.7	12.18	26.38	31.56	21.35	20.96
EAS0021210	4.25	9.67	2.6	10.83	6.37	1.31	4.31	3.25	8.44	5.99	4.26	5.34	3.98	4.18	6.56	8.13	15.27
EAS0009166	1.21	10.35	6.25	1.62	14.91	6.34	3.38	4.43	10.69	11.91	0.39	0.86	0.07	8.38	6.8	10.52	2
EAS0006589	8.55	0	0.1	0	0	0.55	0	0	0	0	0	0	0	0	0	0	0
EAS0004000	0.24	3.85	0.49	0.58	6.9	16.86	6.1	0.14	3.45	1.29	0.05	0.62	0.09	6.27	0.82	5.68	7.66
EAS0005308	10.55	156.1	75.77	0.35	15.81	2.05	5.73	11.07	49.97	88.76	0.62	0.02	0.1	3.08	4.69	43.65	11.51
EAS0009701	3.17	4.68	5	22.25	10.93	2.22	5.55	6.11	3.12	3.87	1.74	2.23	1.63	5.42	6.31	6.56	3.51
EAS0001241	8.41	105.32	6.72	8.31	17.18	7.52	36.58	39.55	19.57	20.4	3.19	5.16	3.51	23.28	12.51	41.7	26.2
EAS0004968	0	0	0	0	0	0	0	0	0	0	0	0	0	0	0	0	0
EAS0002425	5.75	3.87	4.19	2.02	3.17	4.6	12.56	1.58	5.87	3.36	0.13	0.59	0.48	52.82	3	12.02	85.6
EAS0002447	0	0	0	0	0	1.77	0	0	0	0	0	0	0	0	0	0	0
EAS0005008	0.22	4.19	0	0	0.47	0.11	2.4	0	0	0.15	0	0.11	0	10.22	0	4	0.72
EAS0020593	0	0	0	0	0.34	0	0.4	0	0	0.16	0.12	0	0	0	0	0	0
EAS0015944	126.53	0	0.13	0	0	0	0	0	0	0.44	0	0	0	0	0.1	0	0
EAS0002554	1336.5	0.61	1.58	0.17	0	0	0.14	0.33	1.96	6.18	0	0.08	0.02	0.3	0.91	0.17	0.11
EAS0017891	73.36	24.56	43.46	9.55	23.81	3.81	8.23	20	40.59	41.02	3.5	3.84	1.96	7.06	30.47	29.93	3.06
EAS0012774	0.4	0.21	0	0	303.51	0	0.22	18.79	7.73	8.55	0	0	0	0.27	0.11	0	0
EAS0021433	1.77	4.58	3.45	4.77	4.34	2.91	4.52	1.1	10.21	6.08	22.91	12.37	6.12	14.29	16.66	10.28	3.74
EAS0013874	0.3	7.16	1.12	0.24	16.02	0.13	12.45	228.76	53.41	70.31	0.3	0.38	0.16	1.49	50.55	33.79	21.45
EAS0001248	4.8	11.51	11.67	7.78	8.88	4.75	7.26	22.97	11.67	10.8	8.87	7.14	4.18	12.42	9.47	23.54	23.74
EAS0003444	6.54	39	25.39	65	27.41	3.98	44.44	111.1	65.84	60.12	13.84	29.89	16.69	8.28	38.15	40.92	6.06
EAS0019352	0.08	0.55	0.13	0	0	0	0	115.95	37.06	45.09	0	0	0	0	33.52	0.23	0
EAS0008548	0.08	1.88	2.91	1.77	1.36	0.89	3.06	1.03	5.34	7.24	0.75	0.85	0.28	7.01	4.44	3.59	53.82
EAS0012139	0	1.16	5.38	0	0.23	0.66	0.27	0	0	0	0	0.32	0	0	2.05	0	0
EAS0020500	4.85	24.42	3.3	11.5	21.7	11.62	20.54	22.24	26.5	20.11	3.48	3.4	4.98	43.13	27.07	115.9	39.38
EAS0015758	0	0.5	0	0	0	0	0	0.04	0	0.04	0	0	0	0	0.03	0	0
EAS0007859	0.89	17.81	26.37	13.47	10.98	5.16	10.7	10.95	13.36	19.1	8.86	5.55	3.3	13.54	18.87	12.28	1.97
EAS0006982	1.89	10.6	6.2	5.64	5.5	1.23	4.57	16.71	7.4	9.33	8.75	6.16	4.77	0.89	8.64	6.9	0.2
EAS0010084	7.69	54.12	25.28	131.79	69.82	14.2	40.56	19.99	53.24	60.79	17.48	19.28	9.83	14.91	25.69	62.99	0.4
EAS0000970	9.78	34.69	11.61	6.54	8.18	1.18	19.94	22.74	11.29	13.03	0.4	0.53	0.2	11	3.34	18.62	28.05
EAS0006453	0.16	4.17	14.8	0	0	0	0.27	0.12	0.57	0.55	0	0	0	0	1.22	0.24	0
EAS0019682	0.95	7.52	0.37	0.33	3.69	1.43	21.73	0.11	3.48	1.83	0.39	0.65	0.13	15.24	3	13.53	6.49
EAS0012568	25.11	14.76	5.91	10.73	16.82	6.05	4.34	3.02	17.59	16.26	27.03	23.61	17.26	26.68	14.41	15.63	18.72
EAS0002526	2.47	4.92	3.47	1.89	2.29	1.25	2.77	3.61	3.91	3.64	0.79	1.06	0.74	4.81	1.8	4.81	8.49
EAS0006197	0	0	0	0	0	0	0	0	0	0	0	0	0	0	0	0	0
EAS0021568	6.53	134.33	30.84	348.96	244.25	157.71	26.43	8.93	42.55	23.9	349.13	281.8	614.83	24.68	150.68	23.99	0
EAS0004308	0	0	0	0	0	0	0	0.12	0	0	0	0	0	0	0	0	0
EAS0010967	205.04	135.81	137.83	205.96	114.51	59.51	74.46	178.51	149.79	161.48	128.18	133.37	116.32	119.45	107.76	134.21	237.99
EAS0016867	1.94	16.1	10.92	8.25	8.26	3.01	17.73	3.61	9.55	9.84	6.54	7.39	5.08	27.77	10.54	21.29	110.14
EAS0001805	24.88	55.39	41.44	32.36	41.34	11.63	51.13	45.58	44.06	44.33	23.1	24.05	16.77	55.6	36.29	53.86	63.63
EAS0002403	1.5	6.79	6.03	6.5	5.44	0.68	14.51	3.98	2.46	3.29	3.4	5.41	3	4.85	4.36	14.37	38.56
EAS0013846	3.38	15.85	2.54	10.22	11.44	5.52	12.23	5.44	11.2	6.05	3.72	4.26	2.42	6.85	24.61	40.39	32.05
EAS0002694	136.68	75.82	270.23	169.35	104.76	26.32	109.84	155.66	80.07	107.25	122.59	109.77	111.78	77.92	89.35	81.12	131.31
EAS0010656	76.51	131.76	273.23	623.69	307.12	102.69	232.4	153.88	147.38	210.31	448.49	367.05	345.69	179.01	176.65	167.46	136.1
EAS0015736	1.35	12.23	14.19	10.66	11.87	5.88	17.54	8.98	8.46	11.21	3.65	2.96	3.93	8.27	6.89	30.35	14.25
EAS0012053	0.35	6.38	49.61	0.07	2.85	0.2	5.51	0.07	2.49	0.69	0.16	0	0.13	6.28	0.44	2.24	3.65
EAS0002560	21.31	48.46	67.9	158.03	97.63	34.67	39.11	48.4	34.61	36.83	67.46	51.6	55.97	27.49	32.33	48.03	22.43
EAS0011350	7.85	11.01	6.29	6.88	7.86	3.21	6.05	6	4.73	8.03	4.61	5.3	4.47	10.71	7.8	7.22	9.47
EAS0021862	3.77	81.33	20.74	109.89	45.81	45.23	93.13	10.57	38.03	27.77	105.75	46.14	41.38	57.96	50.25	39.32	455.52
EAS0015996	14.44	9.49	7.23	5.49	7.42	2.48	15.31	8.2	9.65	8.93	3.61	3.31	3.14	19.34	7.74	10.37	20.77
EAS0007393	123.43	60.26	18.99	24.48	26.35	23	30.46	34.64	32.36	30.14	10.47	11.9	10.22	24.93	18.56	24.48	16.98
EAS0006252	4.82	9.01	13.47	120.78	43.46	29.27	14.83	8.63	5.16	12.65	99.91	83.95	63.69	8.15	9.53	40.87	19.38
EAS0005042	29.35	63.37	176.54	26.14	55.75	26.54	110.65	17.28	41.78	40.47	8.71	11.3	8.73	107.06	38.12	42.73	21.73
EAS0005653	0	0	0	0.45	0	0	0	0	0	0	0	0	0	0	0	0.23	0
EAS0002835	0	0	95.89	0	0	0	0	0	1.06	0.64	0.39	0	0	0	0	0.42	0
EAS0010726	19.57	6.72	5.21	9.67	7.16	1.74	1.64	1.58	6.26	4.74	15.51	8.2	6.31	6.65	4.18	6.22	2.45
EAS0020808	4.72	94.19	167.98	5.95	23.12	9.83	21.46	13.29	57.3	43.54	19.18	15.69	9.14	72.16	18.74	112.8	19.51
EAS0016167	5.25	18.15	52.06	3.07	4.09	1.15	12.72	2.06	9.34	7.44	2.2	2.12	1.8	15.11	10.73	17.51	18.02
EAS0009726	14.65	2.19	1.97	0.39	3.37	0.4	4.4	2.45	3.4	4.02	0	0	0.23	8.05	3.67	5.78	2.76
EAS0009454	115.26	376.46	180.37	229.59	194.41	595.07	53.63	134.61	259.34	193.66	498.05	454.87	298.33	46.34	259.22	322.16	5.22
EAS0006780	134.69	57.42	297.47	123.82	78.19	36.56	23.63	13.17	88.6	78.28	115.4	92.76	41.34	85.75	79.09	42.8	20.06
EAS0011579	0	0.3	0	0	0	0	0	0.91	0.55	0.88	0	0	0	0	0	0	0
EAS0020509	27.38	30.11	23.71	9.06	13.15	11.63	11.71	1.72	21.52	17.31	21.07	13.06	6.69	21.79	25.13	18.99	5.93
EAS0008874	5.87	39	16.67	6.87	16.66	5.24	68.38	25.05	14.92	15.99	2.2	3.11	2.97	64.85	14.09	36.59	114.65
EAS0010986	47.81	52.44	16.18	17.58	25.52	9.87	24.18	33.38	17.95	22.86	11.59	10.78	7.83	33.77	15.98	51.61	68.38
EAS0004961	0.03	0.71	0.17	0.25	0.33	0.14	0.33	0.14	0.24	0.41	0.17	0.16	0.09	1	0.68	0.99	0.43
EAS0009652	1.41	0	2.27	0	0	0	0	0	0.1	0	0	0	0	0	0	0	0
EAS0018083	3.12	9.47	10.57	3.51	7.88	5.78	8.62	8.96	13.15	11.8	4.41	2.74	1.97	10.92	8.98	7.7	7.22
EAS0016388	0	0	0	0	0	0	0	0	0	0	0	0	0	0	0	0	0
EAS0021606	0	0	9.37	7.41	6.46	63.72	0	0	3.15	3.49	0.17	1.7	1.38	0	0.4	0	0
EAS0011215	0.07	1.39	0	3.74	2.14	1.73	0.57	0.79	1.17	1.78	5.48	9.44	3.27	2.14	6.5	4.3	5.01
EAS0021304	0.31	1.34	23.06	0.57	0.48	0.02	0.31	1.42	0.82	0.89	0.33	0.35	0.43	0.02	1.62	1.12	0
EAS0005133	5.93	49.92	33.69	28.94	39.96	15.94	47.07	46.89	27.94	31.87	20.7	20.58	19.06	29.86	24.3	41.46	63
EAS0006722	7.21	0	5.53	0.06	0.06	0.12	1.63	0.11	0.06	0.43	0	0.11	0.03	1.46	0.05	0.41	1.2
EAS0018669	4.41	52.53	2.59	3.51	7.3	1.26	2.12	0.2	9.01	6.3	3	2.49	0.64	6.05	64.01	17.44	0.07
EAS0013340	8.08	22.93	12.38	8.79	14.88	8.06	13.51	6.93	31.9	26.48	9.21	5.88	4.63	27.89	22.64	13.63	6.02
EAS0009293	0	0	0	0	0	0.43	0	0	0	0	0	0	0	0	0	0.97	0
EAS0004687	23.25	24.28	75.75	14.62	8	6.24	4.5	1.29	13.36	9.48	4.93	4.52	4.57	3.91	50.81	23.7	1.45
EAS0007053	145.32	0	0	0.45	0	0.31	0	0	0.44	2.15	0	0	0	0	1.14	0.47	0.42
EAS0006536	7.92	16.99	0	0.11	1.62	58.47	16.03	50.91	15.72	19.17	0	0.07	0	0	15.06	76.87	0.28
EAS0014745	39.11	59.92	80.05	59.92	144.94	208.66	98.48	41.17	71.25	61.63	53.23	35.78	23.85	115.86	94.67	76.4	44.85
EAS0002336	5.61	7.26	6.75	2.25	4.92	1.24	2.26	0.75	5.17	4.78	0.84	0.74	0.4	5.08	5.37	2.71	1.52
EAS0007646	0	0	53.84	0	0	0	0	0	0	0	0	0	0	0	0	0.3	0
EAS0020978	0.47	9.56	1.96	2.04	36.34	70.09	4.62	12.89	3.18	9.57	0.34	0.18	0.33	2.4	4.21	8.31	3.12
EAS0004680	18.35	173.83	2.14	0	2.58	0.14	7.08	10.06	7.62	13.37	0.11	0.13	0.06	0	0.97	1.14	0
EAS0003749	7.39	26.16	6.11	8.78	10.08	4.78	21.46	20.32	12.47	10.41	2.66	4.02	3.52	15.29	10.15	16.36	26.19
EAS0020480	13.84	22.38	25.97	18.16	27.45	7.83	22.56	14.46	24.86	22.71	15.12	10.1	8.02	39.4	28.16	16.04	19.41
EAS0010678	62.64	5.65	9.58	2.7	4.38	2.07	3.28	2.11	7.38	6.46	4.31	2.6	1.71	8.07	6.58	5.01	2.01
EAS0011546	0.15	132.66	0.29	2.22	31.54	11.37	412.58	0	6.26	0.69	0.35	3.06	0.48	1115.3	6.93	185.57	308.96
EAS0003817	0.29	0	1.94	0	62.12	15.48	0	11.28	2.13	4.8	0.09	0.12	1.23	0.19	0	3.48	0.16
EAS0007685	63.72	36.85	115.5	39.81	40.49	19.07	30.42	84.55	57.42	78.68	38.5	29.68	25.64	31.9	51.6	23.44	29.33
EAS0005599	0.5	0.11	0	0	0	0	0	0.13	0.07	0	0	0	0	0	4.54	4.8	0
EAS0011320	0.88	0	0	0	0.64	0	0	0	0	0.31	0	0	0	0	0	0	0
EAS0017550	4.59	32.14	3.98	19.89	13.14	1.77	27.13	33.54	50.31	44.01	36.12	29.34	18.72	8.26	59.01	35.22	0.6
EAS0003764	5.39	1.05	1.82	0.97	0.62	0.67	2.57	2.51	0.32	1.23	0	0.44	0.58	0.33	0.83	0	2.07
EAS0015981	2.18	27.89	1.42	8.67	24.55	1.61	1.88	0.93	10.72	7.04	6.63	7.16	4.14	5.09	18.46	14.31	0.2
EAS0006313	13.23	16.57	20.85	27.05	17.23	7.95	39.27	25.86	21.35	30.54	8	10.2	7.59	16.63	23.94	21.9	11.23
EAS0015071	96.22	2.93	4.42	0.85	2.97	3.15	3.77	2.42	3.47	6.98	0.41	0.39	0.23	3.37	1.29	2.71	0.62
EAS0011426	0	0	0.1	0	0	0	0	0.26	0.17	0.08	0	0	0	0	0	0	0
EAS0008052	0.13	8.18	1.48	0.19	0	0.26	0	0.73	6.76	13.96	0.8	0.13	0	0.95	4.84	2.31	0
EAS0019553	0	0	12.37	0.33	0	0	0	0.32	0	0.63	4.31	18.85	5.21	0	0	0	0
EAS0017968	5.36	29.49	59.12	41.03	27.18	3	24.88	11.99	28.9	27.62	12.51	12.41	10.78	6.63	30.66	45.26	0.33
EAS0005968	0.9	2.17	3.03	0.96	0.74	1.46	257.03	2.43	1.12	1.08	1.23	0.77	1.14	3.3	0.49	2.96	4.78
EAS0006718	42.92	22.51	26.97	8.84	21.9	6.12	11.96	2.77	28	22.02	8.07	4.8	3.13	31.96	26.59	18.97	6.14
EAS0020905	11.11	73.31	48.33	39.4	17.65	5.26	47.35	49.21	42.24	39.84	15.29	13.85	13.64	35.54	33.11	34.17	28.57
EAS0006036	18.49	8.12	13.8	1.84	5.02	2.11	6.93	4.02	6.97	8.6	0.11	0.2	0	2.94	10.78	5.16	0.54
EAS0021805	43.94	13.39	7.51	6.35	14.8	4.65	4.48	6.91	16.88	14.81	2.43	3.61	2.3	12.26	10.9	18.54	14.12
EAS0021973	1.19	10.51	0.4	1.22	2.59	0.35	2.98	4.99	9.57	8.03	0.61	0.86	0.48	2.21	9.68	12.13	3.37
EAS0021823	0.2	34.51	0.89	0.58	0.61	0.65	0.44	1.46	0.85	0.41	0.04	0.23	0.34	0.34	0.2	0.48	2.37
EAS0008281	23.33	10.45	8.51	2.08	8.12	2.27	22.98	17.48	7.98	9.4	2.81	2.79	2.2	13.25	7.3	11.84	10.63
EAS0014342	3.66	33.53	26.52	3.59	3.81	0.21	4.46	1.78	2.31	2.4	0.17	0.13	0	3.54	8.22	3.63	3.39
EAS0001220	9.29	86.49	23.43	17.49	37.85	19.49	93.37	58.95	46.74	51.73	8.41	8.85	7.54	76.84	33.88	43.54	38.55
EAS0004926	12.13	21.05	29.7	29.52	30.73	14.38	14.19	26.46	41.07	48.5	13.39	9.98	4.01	20.67	42.72	23.99	4.46
EAS0014683	23.57	32.91	38.16	19.57	41.33	16.13	59.45	25.5	27.41	23.44	6.83	9.64	9.43	39.2	22.22	35.67	56.62
EAS0007588	0.21	3.13	1.9	0.68	0	0.52	0.07	0	0	0	0.11	0.5	0.05	0	0	0	0.06
EAS0014332	37.36	0.1	0.07	0	0.06	0.04	0.07	0	0	0.06	0	0	0	0	0	0	0
EAS0009395	3.52	10.64	4.41	1.36	5.23	1.35	3.07	0.88	4.67	4.65	0.75	1.2	0.8	5.18	5.04	9.52	6.24
EAS0017581	0.25	116.93	98.83	8.29	38.25	14.99	17.08	2.96	41.67	43.24	22.11	16.68	4.83	14.83	8.68	18.91	3.03
EAS0001780	0	0	0	0	0	0	0	0	0	0	0	0	0	0	0	0	0
EAS0004628	9.79	19.52	16.71	3.2	14.7	4.39	10.55	0.64	11.93	8.53	3.52	3.72	1.69	19.14	9.36	3.07	0.78
EAS0010099	4.11	66.91	7.15	30.52	22.01	5.19	68.76	27.82	30.84	30.23	12.19	13.45	12.71	51.69	24.5	45.69	61.09
EAS0021090	97.49	36.46	25.2	27.11	24.26	11.26	36.2	50.94	30.69	32.12	9.17	10.88	11.3	29.54	21.11	26.46	42.26
EAS0003977	158.09	3.68	1.68	0.93	5.14	0.84	17.95	5.77	6.34	5.99	0.13	0.05	0.52	20.71	4.58	9.57	5.03
EAS0008113	5.51	30.47	30.29	13.11	32.17	13.98	17.73	8.12	31.08	32.68	9.64	9.61	6.17	31.24	36.77	32.97	11.34
EAS0004805	0	0.6	0.33	0	0.09	0	0	0	0	0	0	0	0	0	0.15	0.74	0
EAS0005426	2.28	2.45	3.81	60.99	25.25	0.53	2.68	0.57	2.36	1.81	194.6	96.75	127.67	1.37	8.97	3.84	0.17
EAS0001651	1.15	0.9	0.35	0	0.16	0.11	0.27	0.08	0.39	0.6	0.06	0	0	0.98	0.55	0.73	0.07
EAS0017435	0.24	0.7	86.82	0.02	0.05	0.12	0.1	0.02	0.16	0.18	0.03	0.02	0	2.29	0.17	0.2	0.03
EAS0006301	12.62	43.26	0	0	4.75	0.95	1.22	5.53	7.9	4.32	0.22	0	0	0.31	1.58	0	0.14
EAS0010748	1.05	0.41	0	3.11	3.77	101.46	56.89	1.29	12.52	8.24	0.36	1.01	0.17	0.07	0.16	16.82	0
EAS0010415	27.07	22	18.8	4.54	32.21	4.19	9.74	4.97	20.87	18.48	3.94	3.09	1.94	26.74	11.5	17.87	7.17
EAS0007132	33.51	0.27	0.08	0	0.48	0.79	1.99	0	0.5	0.89	0	0	0	0.92	0.04	0.19	0
EAS0012074	13.12	54.73	15.49	7.12	80.09	14.11	10.11	7.03	41.08	46.22	5.48	4.28	2.47	108.05	36.89	45.14	7.92
EAS0006040	95.09	52.94	25.9	8.86	13.65	4.64	16.22	7.22	19.22	23.89	2.89	3.52	1.89	23.43	25.65	12.67	6.89
EAS0005545	3.96	37.77	11.7	10.03	23.3	4.04	15.69	7.8	19.81	21.94	6.05	8.32	5.49	29.73	15.68	22.3	19.91
EAS0012953	54.93	27.23	32.02	5.6	17.88	6.31	13.58	3.17	26.63	22.72	1.67	2.6	1.37	57.85	21.24	14.94	20.11
EAS0008145	0.41	3.19	0.87	0.23	2.12	0.11	1.74	0.3	0.67	0.39	0	0.08	0.14	1.32	7.48	2.76	0.2
EAS0010074	2.71	25.9	8.37	9.65	15.55	5.72	11.13	2.82	21.35	16.11	11.45	11.2	10.33	25.84	12.86	23.56	8.46
EAS0014806	13.47	64.16	69.71	40.93	48.52	21.95	44.34	78.91	58.92	66.38	50.57	44.88	40	54.05	56.5	90.35	107.59
EAS0006391	10.43	18.79	99.39	76.98	26.8	18.95	10.14	11.07	13.97	13.5	29.62	21.53	15.39	14.89	12.9	19.06	27.7
EAS0013401	0	0	0	0	0	0	0	0	0	0	0	0	0	0	0	0	0
EAS0004908	1.68	2.78	30.76	0	0	0	4.52	1.95	5.37	3.88	0	0	0	0	1.42	1.32	0
EAS0015418	2.28	7.48	15.56	16.01	8.23	5.46	5.62	6.19	6.92	6.97	9.03	10.39	8.92	7.06	12.12	12.35	9.03
EAS0010556	8.06	0.68	0.32	0.14	2.03	0.19	1.59	31.55	83.31	103.95	0	0	0	0.99	0.12	6.44	0
EAS0011164	0	0.12	8.7	0	0	11.77	0	0.07	0.07	0	0	0.05	0	0	0.07	11.06	0
EAS0017623	4.2	14.2	8.27	0.55	1.93	0.55	3.28	0.04	0.7	0.3	0.38	0.86	0.43	11.76	0.41	2.97	8.64
EAS0004427	36.18	0.67	1.2	0.08	0.53	0.06	1.58	0	0.26	0.23	0	0	0	0	0	0.14	0
EAS0021125	6.65	71.26	13.46	39.52	76.85	54.98	37.65	39.75	22.54	27.87	14.12	10.73	9.92	16.66	21.23	108.91	8.67
EAS0002915	5.3	1.02	57.24	110.29	28.36	9	3.5	12.99	9.75	9.6	61.98	41.77	28.61	6.81	5.24	1.97	1.19
EAS0006085	24.44	12.42	26.71	15.3	13.66	11.37	17.66	16.18	14.33	16.34	9.14	7.49	6.83	16.47	17.46	12.1	7.07
EAS0008712	13.87	24.44	7.38	12.24	11.3	5.72	16.09	13.72	13.4	13.99	5.17	5.74	6.11	22.92	13.52	30.37	52.33
EAS0013752	71.06	174.83	72.21	28.42	55.06	19.91	81.84	229.72	155.47	139.26	13.21	39.79	12.33	28.38	32.09	71.13	54.35
EAS0005940	886.06	28.6	2.22	4.56	5.6	0	2.42	9.14	1.55	3.82	1.7	1.41	1.84	1.9	1.69	55.53	2.33
EAS0019376	1.56	75.88	15.48	2.71	190.31	1122.8	32.66	3.54	13.02	9.25	1.68	0.99	0.3	75.84	9.43	27.07	0
EAS0009588	91.96	78.77	122.2	110.31	82.98	36.76	113.84	113.3	76.42	88.74	91.41	95.47	89.39	70.5	84.36	48.7	137.03
EAS0004103	0.19	3.88	46.64	0.57	1.93	0	2.26	0.74	3.67	4.41	0.9	1.28	1.23	0.34	17.77	4.95	0
EAS0008063	0	0	0	0	48.73	0	0	0	0	0	0	0	0	0	0	0	0
EAS0006481	25.09	73.07	20.77	16.38	29.68	20.39	39.86	13.59	59.17	55.63	16.97	19.4	12.24	69.6	35.35	43.98	26.06
EAS0004829	0	5.52	0.43	0.54	1.17	0.07	4.63	0	0.45	0.26	0.13	0.32	0.11	1.8	0.41	38.8	2.94
EAS0015374	9.17	9	2.66	1.35	7.14	2.29	22.33	0.75	6.27	3.36	0.22	0.36	0.3	46.11	2.71	8.94	89.48
EAS0011668	10.76	3.14	5.48	0.26	1.15	0.23	0.39	0.75	3.37	3.09	3.13	4.1	2.01	1.38	4.98	2.94	0.07
EAS0017323	0.33	13.09	8.63	1.25	8.84	5.75	10.21	0.24	6.57	3.24	0.12	0.38	0.15	135.76	4.15	15.83	67.19
EAS0011776	0.79	6.68	12	13.31	10.02	8.97	25.73	4.1	17.65	10.4	4.1	6.08	4.2	25.54	11.63	22.21	14.41
EAS0006865	348.57	109.39	369.69	207.85	154.96	61.38	152.52	146.14	107.27	118.7	120.58	112.32	112.99	131.88	139.81	96.68	210.36
EAS0000392	0.22	0	0	0.33	0	0.23	1.48	0	0	0	0	0	0	0.99	0.28	0.68	10.61
EAS0011105	0.31	0.56	0.79	0	0.22	0	5.53	0.23	0.23	0	0	0	0	0.71	0.1	0	21.29
EAS0017028	0	3.76	0.16	1.61	12.27	11.29	2.32	0.57	0.14	0	5.81	5.03	3.72	0.44	0.13	1.94	0.39
EAS0006937	169.25	42.25	16.58	20.03	18.54	10.15	39.47	19.11	16.01	16.77	12.06	17	16.67	32.96	22.02	37.33	40.02
EAS0002034	0.26	0.33	0	0.02	0.04	0	0.37	0	0.28	0.23	0	0	0	0.37	0.07	0.07	1.11
EAS0004402	35.44	36.3	21.43	55.08	112.12	32.6	22.16	47.26	74.14	83.33	36.74	25.01	18.4	34.38	39.6	34.47	9.85
EAS0003662	150.39	121.26	215.97	83.59	182.97	55.32	133.3	133.41	142.64	155.21	64.82	44.44	37.67	132.74	174.42	104.01	51.32
EAS0013345	4.41	24.82	37.57	7.19	21.8	5.36	18.24	7.8	20.82	20.71	14.2	8.53	3.91	26.4	17.86	15.98	7.8
EAS0002205	2.86	1.32	0.67	0.37	0.63	0.21	0.48	0.35	0.73	1	0.13	0.08	0.24	0.26	0.77	0.19	0.1
EAS0019764	144.76	5.32	7.61	14.34	5.11	2.37	10.79	89.99	22.82	23.27	5.73	14.28	14.35	2.55	19.8	9.04	5.47
EAS0018308	0.74	28.91	4.8	8.63	15.28	8.16	22.1	11.55	9.93	12.41	5.1	3.78	5.24	24.17	15.76	11.46	32.19
EAS0001523	204.51	830.38	209.51	346.26	348.15	247.88	846.23	2169.27	621.1	900.99	128.11	166.64	158.12	703.88	622.56	545.74	894.26
EAS0005279	48.04	23.86	5.12	0.26	7.09	1.25	10.32	0.58	1.06	1.18	0.03	0.03	0.05	0.47	1.68	0.81	0.04
EAS0005527	0	0	0	0	0	0	0	0	0	0	0.29	0	0.6	0	0	0	0
EAS0018614	1.8	18.96	26.99	9.68	20.84	18.04	12.64	4.83	17.44	13.91	3.68	4.48	2.87	11.82	16.03	13.2	1.17
EAS0004665	0.74	4.59	3.48	78.95	7.23	2.88	2.99	4.83	5.01	6.88	1.56	1.6	1.17	3.34	5.49	3.92	2.41
EAS0003133	9.71	162.17	10.98	26.71	24.96	6.14	36.84	5.75	7.32	7.08	34.41	37.8	26.11	15.96	7.2	19.1	4.79
EAS0005515	2.97	0.77	11.57	4.18	0	0.05	5.96	3.73	14.32	4.32	0.24	1.03	0.24	0	5.59	1.04	0
EAS0020037	35.92	15.22	26.88	30.8	9.93	10.66	15.6	11.88	16.06	12.96	65.64	36.86	27.24	31.9	19.22	15.97	45.28
EAS0010309	0.54	47.09	0.05	0	301.51	10.04	74.11	0.55	6.99	4.75	0	0	0	1.01	0.2	7637.37	1.6
EAS0000659	48.83	378.65	628.08	109.26	302.63	32.95	104.38	86.75	79.75	103.2	20.29	18.31	14.92	82.64	119.7	69.98	55.97
EAS0014425	0.85	54.83	29.61	7.24	29.86	28.62	53.54	3.28	20.46	6.12	0	0.86	1.29	14.58	20.32	2.68	0.79
EAS0016835	283.55	175.04	543.09	1194.58	340.24	96.61	325.61	322.9	204.27	275.17	1025.05	786.75	553.02	188.96	384.98	249.05	137.52
EAS0004874	0	0	1.93	0	0	0	0	0.67	1.33	1.13	0	0	0	0	0	5.79	0
EAS0021063	0.98	1.8	0	0	0.71	0.51	5.42	0.71	0.72	0.7	0.27	0	0	10.77	0.94	1.15	6.1
EAS0005949	4.13	15.15	281.85	2.69	20.59	3.39	13.05	8.69	9.14	4.93	5.23	5.32	0.7	17.56	7.67	16.5	12.34
EAS0012734	76.53	49.31	146.32	93.34	64.18	27.54	22.31	45.52	66.97	73.27	86.28	51.64	39.99	50.07	75.75	36.68	29.5
EAS0010004	150.19	385.8	127.06	297.14	244.97	147.72	259.63	298.7	316.94	355.1	185.06	194.49	181.66	379.47	502.75	298.58	604.64
EAS0020457	127.38	53.6	80.54	0.32	10.47	0.48	3.22	0.56	1.65	2.06	180.18	186.17	137.19	19.38	2.51	7.44	3.68
EAS0003633	0	0	0.46	0	0	0	0	0	0	0	0	0	0	0	0	0	0
EAS0002852	0.45	2.82	69.15	1.7	0.75	1.65	3.68	0	1.6	1.21	0.6	0.79	0.35	1.18	1.89	2.1	0
EAS0009847	11.43	10.67	14.26	3.7	10.17	3.1	5.68	7.42	13.11	14.97	3.02	2.47	3	13.33	7.23	10.9	3.33
EAS0004010	0	0	0.84	0	1.15	0	0.17	0.72	2.59	0.7	0	0	0	0	0	1.97	0
EAS0001055	4.08	0.47	0.46	0.21	1.56	0.26	3.28	1.35	1.89	1.68	0.47	0.19	0.15	5.17	1.44	1.86	0.81
EAS0013619	190.6	5.77	46.16	43.79	7.96	24.99	3.69	7.45	21.05	23.56	45.7	21.49	5.47	7.21	11.73	5.74	8.67
EAS0000051	7.84	0	0.2	0	0	0	0.21	0	0.39	0	0.13	0	0	0.18	0.22	0	0
EAS0010024	2.37	28.01	5.76	19.8	13.95	2.67	69.58	7.11	21.69	16.52	4.9	9.63	6.9	33.39	19.4	47.72	3.31
EAS0008801	0.1	0.16	0.52	0.05	0	0.04	0	3.11	5.56	5.58	0.22	0.1	0.09	1.67	0.13	0.31	0
EAS0002108	0.17	0	0.88	0	0	0	0.1	1.27	4.6	9.52	0	0	0	0	0.07	0.26	0
EAS0003931	1.22	6.64	5.12	7.82	29.67	3.59	11.03	8.03	15.19	13.69	2.24	2.99	2.04	1.64	6.21	70.81	0.09
EAS0011505	3.28	7.03	2.26	3.5	3.5	6.4	10.38	9.08	7.98	7.2	0.87	0.94	0.65	5.69	4.56	6.21	5.44
EAS0012596	0.25	0.61	0	0.38	1.08	0	0.43	0.36	0	0	0.27	0	0	0	0.32	0	0.35
EAS0003051	43.07	328.39	11.55	433.61	244.63	244.13	930.45	725.03	1034.26	1832.68	132.39	223.81	141.63	682.54	504.43	4755.62	0.51
EAS0017406	12.79	21.67	34.42	19.61	27.04	14.08	6.54	6.81	31.63	31.74	117.44	66.16	32.28	19.8	28.54	21.97	7.89
EAS0017427	0	0	0	0	0	0	0	0	0	0	0	0	0	0	0	0	0
EAS0021941	0.77	4.22	0.29	0.29	2.23	0.8	10.2	0.28	3.09	3.3	0	0.19	0	15.64	1.63	2.66	42.78
EAS0020389	48.94	12.52	58.44	22.42	19.43	3.63	23.16	14.99	13.2	19.09	16.82	7.96	5.62	35.99	17.5	11.42	20.22
EAS0017049	0	0	0	0	0	0	0	0	0	0	0	0	0	0	0	0	0
EAS0004332	2.1	10.84	0.62	0.4	0.77	0.79	39.47	12.16	69.2	143.6	0	0.33	0.06	0.66	4.81	9.47	0
EAS0017737	12.12	15.28	15.13	3.56	12.2	3.96	5.59	16.12	14.58	15.42	4.08	3.68	2.47	13.18	10.68	14.18	9.84
EAS0003500	0.75	0	2.79	6.77	1.39	0.67	315.06	1692.51	122.27	22.64	0	0.99	1.17	0	2147.81	3.4	0
EAS0003507	0.06	0.14	0	0.09	0.17	0	0	153.99	40.69	39.05	0	0	0	0.09	139.99	0	0
EAS0004073	0.21	2.64	0.58	0.31	1.09	0.57	1.17	0	1.1	0.19	0	0	0.06	7.41	0.27	2.09	61.05
EAS0015197	10.09	22.5	7.81	39.99	22.69	8.33	28.46	11.52	19.19	15.17	7.3	11.33	10.42	14.36	15.24	7.41	7.18
EAS0008563	2.71	35.32	22.56	12.06	13.76	6.76	22.96	5.04	7.12	6.93	7.71	4.95	7	14.8	11.3	21.23	20.77
EAS0005422	17.52	24.7	15.18	8.8	14.21	2.2	5.94	5	11.14	10.96	3.63	2.86	1.96	14.43	11.57	9.98	5.49
EAS0000384	67.42	2.42	6.56	2.58	2.95	2.55	6.89	5.03	2.36	4.44	0.44	0	0.75	3.2	2.8	0.68	0
EAS0015295	74.44	47.16	41.34	52.97	69.35	41.9	41.21	31.74	47.7	44.96	38.1	35.25	22.51	76.81	51.24	53.36	43.75
EAS0013214	27.74	12.94	23.68	7.93	19.81	4.52	6.13	4.75	15.61	15.59	6.6	5.08	2.83	18.73	13.77	11.39	6.69
EAS0019117	0.07	0	0.12	0.11	1.07	0.23	1.5	7.43	14.42	17.62	0	0	0	0.67	18.14	0	0
EAS0010304	0	0	0	0	0	0	0	0	0.43	0	0	0	0	0	0	0	0
EAS0000540	0.18	0	0	0	0	0	0	0	0	0	0	0	0	0	0	0	0
EAS0002433	33.05	0.18	1.68	0	0	0.16	0.39	3.58	25.32	10.18	0.08	0.23	0	10.22	1.09	0.23	1.11
EAS0015341	7.32	1.37	1.4	1.43	6.99	0.53	5.93	0.37	0.83	0.89	0.2	0.31	0.45	7.91	0.98	4.06	19.45
EAS0006666	0	1.16	1.36	1.69	0.41	0	0.75	1.35	14.11	11.74	0.38	0.24	0.28	0.12	3.52	10.36	0
EAS0008565	2.67	21.46	5.64	10.55	10.75	3.5	32.5	41.54	14.16	14.99	3.89	4.39	4.09	37.52	12.5	27	153.84
EAS0015441	2.81	0	0.06	0.34	363.17	0.12	0.06	0	0	0	0.12	0	0	0.17	0	0	0
EAS0000181	0	0	0	0	0	0	0	0	0	0.26	0	0	0	0	0	0	0
EAS0002586	0.4	0	0	0	0	0	0	0.1	0	0	0	0	0	0	0	0	0
EAS0020781	4.74	6.16	2.79	3.89	8.21	4.4	6.53	2.09	7.35	9.31	1.49	1.8	0.93	2.2	6.53	8.87	0.09
EAS0002609	8.14	4.41	114.45	6.02	5.8	0.4	4.34	2.85	4.11	6.13	1.83	1.87	3.2	19.92	20.08	6.26	0.94
EAS0009622	0	0	0	0	0	0	0.97	0	0.83	0.27	0	0	0	0	0	0	0
EAS0003348	3.2	0.09	0.16	28.79	0.14	0.07	0.17	0.01	0.12	0.2	72.87	49.88	51.12	0.34	4.7	0.86	5.62
EAS0005232	0.15	3.62	4.76	2.87	2.4	0.42	2.13	1.54	1.38	2.31	0.48	0.69	0.58	4.58	4.15	2.52	3.34
EAS0020072	25.52	38.03	61.27	36.32	30.78	9.32	51.95	36.24	32.3	39.86	17.93	15.09	12.11	49.85	33.8	32.21	57.78
EAS0011637	0.3	0.92	3.1	1.47	0.12	0.92	4.99	0.25	0.62	0.53	0.18	0.34	0.23	0	6.49	1.55	0
EAS0005045	0	0	0	0	0	0	0	0	0	0	0	0	0	0.2	0	0	0
EAS0011522	0.3	15.46	10.88	3.26	10.8	3.97	14.59	1.41	11.59	3.86	0.45	0.95	0.85	56.89	5.43	4.85	102
EAS0017877	0.43	1.79	40.23	39.6	4.32	0.27	1.99	0.47	4.55	4.9	4.28	1.73	0.75	4.93	4.39	7.77	1.04
EAS0016207	45.66	71.1	61.65	43.42	56.36	14.74	59.42	60.97	66.1	54.21	19.63	21.41	22.81	99.85	77.59	47.78	57.49
EAS0012265	8.93	9.9	7.45	4.01	7.33	1.06	3.66	1.87	3.58	5.35	0.49	0.51	0.36	3.46	3.57	3.97	0.14
EAS0001200	13.7	108.41	42.4	64.67	96.25	39.84	32.26	55.12	102.97	100.07	16.01	20.52	18.85	67.33	74.37	130.28	3.53
EAS0009643	0.12	23.94	0	0	18.21	9.68	4.11	27.99	13.69	19.31	0	0	0	0.05	18.99	5.71	0
EAS0018397	21.66	22.4	73.26	9.6	32.84	3.88	31.35	54.29	34.09	47.91	4.54	4.61	4.13	21.43	22.45	70.65	27.49
EAS0012699	7.81	23.93	9.17	5.42	10.84	2.65	31.39	18.95	17.44	14.12	3.93	3.98	2.54	20.48	10.03	15.6	30.98
EAS0011450	222.15	41.1	84.37	10	46.98	24.06	27.46	19.89	44.5	38.63	11.65	6.31	3.42	84.36	44.91	42.77	48.78
EAS0003413	1.13	7.94	5.05	8.82	8.94	6.07	2.45	7.51	6.44	6.8	4.39	4.5	1.83	5	5.7	3.63	6.4
EAS0007930	8.95	47.89	21.25	16	105.33	13.64	145.38	10.93	25.35	25.37	5.81	5.66	4.31	137.91	21.94	44.75	274.89
EAS0010479	7.8	11.07	18.21	8.02	12.04	8.94	7.97	10.43	12.57	17.54	5	4.35	2.37	25.25	17.31	9.16	6.08
EAS0010127	66.41	24.03	58.55	13.09	23.96	12.22	34.54	38.01	32.45	37.78	16.31	12	5.67	29.77	56.19	26.17	11.07
EAS0000686	0.45	0	0	0	0	0	0	0	0	0	0	0	0	0	0	0	0
EAS0013459	73.4	4.84	0.91	81.93	58.32	0.64	0.13	0	0.45	0.87	34.14	32.25	15.7	0.35	0.2	5.66	0
EAS0010957	24.06	0.71	1.22	0.06	0.31	0.04	0.36	0.06	0.25	0.24	0.18	0	0.04	0.13	0.66	0.19	0.28
EAS0010432	3.26	0	12.31	0	0	0.64	0	0	0	0	0	0	0	0	0	0.24	0
EAS0021130	10.77	16.99	20.22	47.72	24.82	14.3	34.29	34.81	14.91	26.72	29.23	33.79	30.73	13.61	22.05	18.31	26.93
EAS0021838	42.28	52.61	15.76	13.74	14.95	3.02	2.33	4.54	13.54	20.38	2.14	2.9	4.71	0.97	9.54	6.15	0
EAS0004780	0	0	0	0	0.19	0	0	0	0	0	0	0	0	0	0	0	0
EAS0006788	0	0	0	0.31	0	0	0	0	0	0	0	0	0	0	0	0	0
EAS0004563	0.58	1.51	7.89	1.1	1.44	1.3	3.02	0.31	3.72	2.19	1.22	0.52	0.97	3.42	2.16	2.63	0
EAS0010709	4.32	25.3	5.36	7.12	1.75	4.44	3.48	0.07	1.82	2.25	2.3	4.26	1.43	0.59	1.06	0.95	0.06
EAS0017009	13.76	55.45	56.13	10.33	21.79	17.59	99.42	45.25	24.58	25.89	7.52	8.67	6.35	127.06	15.18	24.83	88.71
EAS0007668	27.89	62.93	41.35	32.64	47.5	20.61	66.93	65.77	42.01	42.93	17.68	19.38	13.52	52.27	25.36	74.3	73.93
EAS0021312	794.09	182.16	77.11	130.97	128.46	56.62	128.53	139.75	121.47	117.32	79.97	94.91	77	140.02	114.12	152.55	185.21
EAS0019652	1.01	8.33	32.09	5.73	0.97	3.41	13.71	7.47	12.78	5.31	0.4	1.94	1.11	2.23	22.2	11.69	0.11
EAS0005783	1.32	10.87	11.52	4.24	4.66	1.92	4.64	9.88	6.79	6.34	3.13	2.57	2.96	5.42	7.45	10.82	6.13
EAS0002381	14.54	33.29	33.04	8.78	14.9	5.7	15.77	33.23	21.05	18.33	7.41	8.06	5.27	21.89	14.89	23.18	46.73
EAS0015828	1831.85	8.31	7.75	2.04	4.83	4.15	7.39	13.67	7.35	11.84	3.74	3.18	2.58	9.44	7.11	4.95	6.01
EAS0006078	0.1	0	21.28	0	0.15	0	0	0	0.07	0.07	0	0	0	0	0	0.08	0.07
EAS0000727	85.15	28.05	37.15	28.53	32.66	11.41	13.36	29.4	16.64	20.11	15.89	12.21	14.47	108.58	11.1	16.34	6.75
EAS0017690	0.85	54.52	7.77	19.85	43.61	23.48	32.92	0.83	11.42	6.63	3.45	5.24	6.57	84.03	21.02	28.61	32.85
EAS0007576	0	0	0	0	0	0	0	0	0	0	0	0	0	0	0	0	0
EAS0001667	0	0	0	0	0	0	0	0	0	0	0	0	0	0	0	0	0
EAS0003023	0	0	0.09	0	0	0	0	0	0	0	0	0.05	0	0	0	0.08	0
EAS0018758	0	0	0	0	0	0	0	0	0	0	0	0	0	0	0.16	0	0
EAS0019078	36.22	36.04	34.67	9.62	84.2	30.05	25.83	19.08	67.43	69.09	11.3	10.34	3.32	68.65	38.26	64.21	23.1
EAS0002658	0	0.19	0	0	759.32	0	0	0	0	0	0	0	0	0.3	0	0	0
EAS0016431	34.45	60.13	105.4	27.59	510.34	78.05	44.25	73.92	106.14	103.29	15.5	15.63	11.11	68.09	60.79	43.3	30.59
EAS0015540	0	0	0.91	26.38	7.75	0.42	5.92	2.93	2.15	4.91	2.29	5.35	6.22	0.81	2.59	10.51	0.18
EAS0006351	132.65	15.83	23.29	6.05	6.65	0.6	12.38	9.75	7.29	8.72	4.12	5.78	4.48	8.13	9.6	5.65	9.11
EAS0019093	0	0	0	0	0	0	0	0	0	0	0	0	0	0	0	0	0
EAS0006772	0	0.42	4.98	0	0.13	0	0.29	0	0.13	0	0.09	0	0	0.13	0.11	0.13	0.34
EAS0001874	0.18	4.47	1.55	70.57	5.86	1.15	5.32	0.27	6.46	4.71	320.89	230.04	260.52	3.63	3.55	3.14	0
EAS0019535	2.62	9.51	3.64	14.53	12.65	8.72	4.94	0.51	3.04	3.98	2.22	3.05	2.11	4.33	12.01	4.78	0
EAS0007710	1.8	38.87	73.51	14.06	9.36	53.76	24.46	9.68	41.57	42.91	7.54	11.57	11.15	38.71	39.3	24.53	5.85
EAS0014216	18.42	16.4	11.65	5.7	13.35	4.22	13.47	15.44	21.64	18.82	4.08	3.92	2.48	20.56	10.61	12.16	18.06
EAS0008448	50.58	74.7	12.83	25.62	57.81	27.84	123.37	73.02	42.94	45.62	6.98	10.15	7.74	88.69	44.4	72.79	187.33
EAS0019399	0	0	0	0	0	0	0	0	0	0	0	0	0	0	0	0.13	0
EAS0020690	0.45	25.46	10.2	2.27	256.54	44.61	6.04	1.6	23.38	28.65	4.81	3.27	1.99	5.31	3.54	4.05	2.22
EAS0004163	5.76	18.71	20.9	6.2	16.23	9.22	9.44	1.96	19.91	16.68	8.77	4.19	2.04	23.85	20.25	16.86	7.34
EAS0018964	7.28	4.36	24.92	6.13	1.23	0.17	8.7	5.14	6.01	8.32	1.66	1.59	2.49	4.66	8.65	4.72	1.26
EAS0013961	84.47	1.28	1.13	0.9	0	0.07	10.96	0.68	1.06	1.02	0.07	0.07	0.18	0.1	0.52	3.14	0
EAS0004264	0.62	0	0	0	0	0	0	0	0	0	0	0	0	0	0	0	0
EAS0010743	8.05	3.71	1.25	0.29	0.66	0.49	1.74	1.74	1.69	2.18	0.3	0.07	0.1	2.13	0.34	0.47	0.58
EAS0006846	267.05	10.92	57.14	14.76	26.84	9.56	17.69	8.6	21.61	22.99	17.5	11.78	8.19	21.65	18.46	11.39	8.61
EAS0010327	168.3	47	131.98	241.29	239.8	58.61	72.02	77.61	74.75	84.39	200.96	168.94	150.92	48.25	95.17	103.37	33.75
EAS0007011	12.91	14.21	4.93	4.7	9.04	5.85	7.8	6.66	2.75	8.62	8.53	5.05	5.45	4.11	2.94	3.57	8.54
EAS0001756	10.39	53.86	32.25	34.32	110.59	55.36	59.89	90.56	43.98	40.97	9.51	11.96	8.55	36.43	24.58	48.15	59.03
EAS0021619	22.6	0.38	0.13	0	0	0	0	0	0	0	0	0	0	0	0.1	0	0
EAS0000666	0.42	110.87	3.01	0.13	0.61	0	0.86	0	0.49	0.48	0	0.17	0	0.77	0.22	0.78	0.33
EAS0012260	8.22	10.44	11.08	10.95	12.57	7.29	12.42	14.57	12.12	12.33	9.51	6.24	7.23	19.07	10.25	14.32	24.75
EAS0001619	24.16	25.13	17.43	15.18	14.47	5.35	25.83	26.12	15.84	16.44	8.5	9.66	7.99	17.42	14.45	22.82	54.52
EAS0003028	0.23	0.14	5.43	0	0	0	0.1	0	0	0	0	0	0	0	0.08	0.09	0
EAS0009513	0	7.23	0	3.5	15.22	2.69	0.7	23.72	30.28	49.53	9.57	17.85	6.9	0.49	10.26	1.39	1.84
EAS0003613	11.9	12.67	7.47	10.61	19.19	7.64	14.31	21.13	16.28	14.09	1.4	1.87	2.69	7.32	17.16	15.18	10.78
EAS0011197	11.91	49.31	47.34	60.41	67.41	3.33	62.79	31.01	104.71	72.12	52.57	34.44	25.65	16.31	113.51	185.86	66.79
EAS0017705	36.62	42.16	36.66	39.21	61.55	48.67	39.99	41.06	40.5	51.64	18.49	19.22	18.97	48.72	48.75	37.11	31.17
EAS0011568	71.62	25.94	67.75	23.6	48.39	13.53	15.43	13.73	24.14	31.98	43.21	27.32	19.7	25.7	30.54	32.91	14.08
EAS0014363	4.66	11.68	11.07	2.44	9.55	1.67	10	4.59	16.44	25.87	2.63	2.88	1.43	14.7	9.69	5.51	5.15
EAS0001304	0	0	0	0	0	0	0	0	0	0	0	0	0	0	0	0	0.27
EAS0021754	11.93	14.86	14.06	8.89	20.98	11.17	14.41	13.4	28.13	30.28	6.2	4.85	4.72	24.98	15.14	19.25	9.71
EAS0020776	24.11	0.31	0.15	0.07	0.13	0.8	0.07	0.06	0	0	0	0	0	0.13	0.06	0.07	0
EAS0016581	1.9	1.37	0.15	0.33	1.66	32.01	28.7	1.16	0.83	0.92	0.79	0.96	0.62	4.28	0.57	2.27	6.13
EAS0006231	0.19	9.09	4.1	8.15	6.76	3.69	3.82	9.24	2.74	4.52	0.2	0.38	0	2.27	1.2	11.03	2.79
EAS0011787	6.89	15.11	7.33	7.15	10.62	3.59	48.05	26.3	13.99	9.57	4.83	5.02	6.43	18.09	8.05	10.69	11.83
EAS0015469	6.07	31.28	22.09	7.06	24.01	10.16	58.56	27.32	44.72	35.94	5.04	3.37	2.9	47.81	23.27	16.5	17.12
EAS0017202	0.9	3.14	5.94	0.15	5.95	12.14	0	3.22	1.9	1.83	0.11	0	0.09	0.3	1.42	1.84	0.4
EAS0000912	3.84	0	0.19	0	0	0	0	0	0	0.1	0	0	0	0	0	0	0
EAS0020030	740.22	3390.29	1468.83	1637.24	1683.33	880.43	5232.95	6264.73	3185.88	4769.67	618.51	731.9	867.7	4140.96	4113.54	1980.65	2566.16
EAS0008669	47.5	0.23	0	0	0	0	0	0	0	0.26	0	0	0	0.57	0	0	0
EAS0012350	22.72	0	1.52	0	25.87	0.08	6.51	7.51	5.92	7.43	0	0	0	0.12	10.51	10.84	0.21
EAS0000496	6	0	0	0	0	0	0	0	0	0	0	0	0	0	0	0	0
EAS0015776	12.78	12.33	32.74	5.47	13.68	3.11	4.25	29.65	47.94	53.14	5.13	4.04	1.84	16.69	14.56	8.88	5.11
EAS0005933	7.3	0	0	0	0	0	0.35	0.3	0	0	0	0	0	0	0	0	0
EAS0005832	120.78	1.19	0.4	0.16	2.5	0.2	1.8	0.16	2.25	1.2	0.14	0.08	0.02	0.75	0.95	0.88	0.25
EAS0012490	90.86	22.35	70.62	28.8	24.61	8.05	30.26	26.94	21.67	22.87	12.6	12.44	11.12	36.36	27.58	23.09	26.3
EAS0007077	6.65	29.13	21.77	30.23	24.81	12.09	38.18	22.55	21.02	20.03	15.29	16.54	16.21	22.25	21.69	30.02	42.03
EAS0001496	77.81	0	0	0	0	0	0	0	0	1.03	0	0	0	0.36	0	0.38	0
EAS0019163	0	7.8	0.82	0	0.84	0.05	0.58	0.71	1.97	2.1	0	0	0	0.15	0.19	2182.41	1.45
EAS0021448	18.39	40.36	27.7	20.54	38.72	20.72	6.61	8.29	45.61	38.78	35.75	25.95	20.65	45.38	37.79	38.58	24.09
EAS0021886	0.35	13.63	7.72	3.27	7.35	0.21	0.86	1.27	3.56	3.98	3.44	4.86	2.17	0.53	3.05	2.76	0
EAS0011711	0	0	0.22	0	0	0	0	0	0	0	0	0	0	0	0	0	0
EAS0018783	0.88	0.93	0.56	0.03	0.23	0	0.29	0	0.49	0.55	0.22	0.23	0.1	0	0.5	0.38	0
EAS0020825	0	4.66	1.08	0.48	0.7	0.66	1.91	0.93	1.4	0.68	0	0.32	0	3.16	0.41	0.25	7.34
EAS0000190	45.42	8.3	5.33	3.18	12.61	2.78	5.23	0.58	3.25	1.86	0.8	1.12	0.4	3.44	6.72	2.43	0.54
EAS0017282	81.02	6.76	1.71	1.29	5.46	1.29	14.4	0.22	3.05	3.1	0.25	0.41	0.52	52.13	2.61	8.45	35.53
EAS0008984	0	1.66	0	0	0.62	0	0.44	0.63	7.5	3.98	0	0.09	0	0.13	1.55	2.37	0
EAS0011373	720.3	40.07	45.94	15.41	27.33	2.66	44.75	29.72	24.41	26.1	3.02	2.6	1.68	8.76	37.27	12.35	8.48
EAS0007780	0	0	0.66	0	0	0	0.33	0	0	0	0	0	0	0.59	0	0	0
EAS0016682	0.94	0	284.32	0.61	9.75	0	1.14	0	1.18	0.19	0	0	0	0	4.85	0.83	0
EAS0010160	7.43	2.35	2.73	0.49	2.8	0.17	1.65	0.7	0.94	1.83	0.17	0.32	0.58	0.98	1.45	0.75	0
EAS0015978	31.46	51.65	5.59	8.59	23.17	10.78	12.85	5.25	37.67	26.62	3.09	3.14	2.1	72.57	21.01	52.65	56.02
EAS0000894	5.55	0	0.12	0.1	0	0	0	0	0	0.09	0	0	0	0	0.1	0	0
EAS0006494	63.16	4.84	12.07	0.86	5.17	0.3	1.7	1.46	1.67	1.01	0.92	0.57	0.26	0.87	0.37	2.2	0
EAS0020073	216.88	463.23	431.91	404.81	455.81	236.84	368.68	446.74	530.11	578.55	739.39	525.33	465	488.86	576.29	327.35	339.57
EAS0018812	5.68	20.56	30.3	43.9	85.87	135.45	19.76	10.33	37.73	41.71	37.1	23.39	13.8	66.21	26.3	70.37	7.93
EAS0005857	1.18	4.84	2.04	0.93	2.69	1.94	10.26	2.07	2.76	4.14	2885.76	2325.78	2716.11	6.24	26.89	7.75	1.82
EAS0005671	1.43	0	0	0	0.52	0	0	46.74	12.01	17.23	0.38	0.18	0.48	0.54	5.05	0.28	0
EAS0012493	23.99	0	0	0.2	0	0.55	0.23	0	0.2	0.19	0	0.67	0	0	0	0	0
EAS0019647	16.15	4.21	13.6	0.25	3.33	24.67	5.15	0.4	2.78	2.77	0.14	0.2	0.06	0.62	11.46	8.14	0
EAS0014361	27.24	52.69	103.21	24.68	55.47	28.94	50.05	42.05	62.32	58.64	10.21	11.03	9.18	55.23	41.17	44.69	35.48
EAS0018602	118.66	72.97	52.08	21.57	37.3	11.28	61.75	46.34	47.83	46.09	19.26	18.72	18.06	61.24	43.13	33.28	23.06
EAS0021486	0.22	1.82	1.46	0.32	0.31	0.22	0	0.94	1.25	2.57	0	0	0	0	0.42	0	0
EAS0015589	80.57	0	0.78	0	0	0	4.49	0	0.33	0.97	0	0	0	0	0	0	0
EAS0014443	5.86	17.03	23.37	8.65	19.23	7.04	11.08	8.11	20.41	17.39	7.5	6.94	3.95	29.76	17.16	21.4	7.57
EAS0001594	0.38	1.63	0.38	0.57	1.31	1.32	0.89	0.44	2.29	0.63	0.24	0.15	0.13	1.72	1.55	1.49	0.3
EAS0010794	45.58	1.1	0.13	0.17	1.16	1.1	1.75	1.06	2.54	1.96	0.08	0.04	0.03	5.27	0.79	2.2	0.94
EAS0001132	19.8	0.28	0	0	0	0	0	0.34	0	0.16	0	0	0	0	0	0	0
EAS0018828	60.9	332.34	118.4	449.48	320.79	204.59	455.46	473.91	258.23	323.34	424.23	434.43	424.38	401.32	495.79	195.63	184.8
EAS0015496	0.12	8.82	0.2	18.28	1.19	1.48	34	0.34	1.03	5.03	10.9	13.02	7.43	8.22	2.85	3.07	0.31
EAS0010817	58.67	14.41	16.51	25	23.82	11.01	26.13	26.72	9.71	16.28	19.54	14.93	13.2	15.75	15.3	11.16	8
EAS0016040	4.5	0.16	0.34	0.2	0	0.63	14.78	2.17	5.08	0.28	0.07	0.03	0.12	423.95	0.83	40.84	184.13
EAS0009307	0.07	0	1.27	0	0	0.08	0	0	0.22	0	0	0	0	0	0	0	0
EAS0000593	90.19	164.48	385.69	136.55	224.33	87.15	204.29	158.3	150.04	179.26	89.06	82.17	69.38	177.96	174.58	138.09	194.22
EAS0016468	0.09	0	0	0	0.12	0	0	0	0	0	0	0	0	0	0.22	0	0
EAS0000604	0.92	26.71	6.36	22.77	16.48	4.31	12.94	31.44	33.53	26.69	45.55	67.9	59.02	12.95	23.69	16.03	7.66
EAS0016827	0.29	0.72	0.99	0.44	0	0	0	0.43	0	0	0	0.3	0.27	0	0.38	0	0
EAS0009807	55.78	42.29	40.59	19.04	40.39	13.13	33.32	27.16	41.91	46.02	22.48	13.4	8.33	52.93	37.34	29.93	34.21
EAS0000928	0	0	2.44	0	0	0	0	0	0	0.06	0	0.04	0	0	0	0	0
EAS0014905	0.14	0.53	0.17	8.05	0.35	0.1	1.61	0.95	96.15	30.48	12.52	23.81	29.15	6.32	44.67	20.56	1.7
EAS0013975	5.1	7.8	57.03	7.2	33.47	2.47	3.12	2.88	14.36	15.31	12.48	8.14	10.76	11.24	42.17	22.98	10.12
EAS0020164	0.03	0.28	0.31	0.33	0.37	2.72	3.1	0.97	0.81	0.73	0.09	0.02	0.07	0.21	0.5	1.61	0
EAS0004023	7.13	10.88	30.64	6.43	10.43	2.25	3.75	6.04	14.24	12.76	3.15	3.31	2.39	7.57	5.79	11.66	7.53
EAS0017683	9.75	10.42	21.42	24.99	32.93	11.9	41.1	25.44	22.17	28.32	25.92	17.99	10.41	37.48	31.29	20.66	2.77
EAS0000178	11.91	15.1	3.94	42.81	8.24	6.23	211.1	65.01	93.49	94.2	36.93	42.23	19.33	15.34	62.91	10.51	0.68
EAS0006003	53.19	64.89	74.28	153.86	224.87	61.76	354.18	396.84	113.65	212.09	62.68	46.68	45.68	64.67	275.13	138.33	44.65
EAS0000310	111.84	5.6	1.27	1.52	4	0.71	1.47	0.18	1.08	0.74	0	0	0.38	1.54	1.17	0.48	0
EAS0002678	0	0.83	0	0	0	0	0	0	0	0	0	0	0	0	0	0.27	0
EAS0009929	25.54	60.47	95.3	65.96	42.38	15.98	34.88	55.81	35.03	39.02	69.38	65.54	54.5	49.77	48.65	50.4	53.2
EAS0015513	2.73	0	0	10.01	0	0	3.33	0	0.4	0.99	0	0	0	0	0	0	0
EAS0012723	0	0	0	0	0	0	0.36	0	0	0	0	0	0	0	0.14	0.96	0
EAS0019825	13.73	0.84	0.52	0.24	0.76	1.37	2.88	0.22	1.39	0.76	0.1	0.16	0.05	1.59	0.35	0.59	2.95
EAS0008920	136.47	150.62	261.39	226.74	129.56	42.86	111.36	253.98	194.47	182.72	579.75	764.76	826.43	125.54	152.63	161.03	365.05
EAS0008510	2.32	1.32	5.74	0.6	0.19	0	0.75	0.55	0.73	0.55	0.26	0.54	0.29	0.1	0.48	1.73	0.09
EAS0006295	0.71	1.08	2.17	0.77	1.58	0.53	2.07	2.25	1.58	2.42	0.2	0.19	0.23	2.14	0.83	4.39	3.86
EAS0007296	3.47	8.71	14.72	5.56	5.47	2.95	5.62	1.46	2.35	3.34	4.66	4.73	3.28	18.71	3.28	7.05	4.35
EAS0015862	28.07	26.3	85.4	22.85	33.42	8.2	23.45	30.93	28.3	28.09	27.41	29.82	25.13	24.45	25.72	22.75	29.39
EAS0014395	0	7.49	1.03	0	2.2	0.95	13.51	0	2.7	0.44	0	0	0	31.39	0.78	0.48	2.58
EAS0003643	1.44	16.84	7.36	15.35	10.68	8.11	5.57	3.58	21.18	17.84	2.89	5.05	4.57	12.46	46.94	34.46	1.48
EAS0013023	6.77	0	0.42	0	0	0	0	0	0	0.12	0	0	0	0	0	0	0
EAS0019313	24.12	30.73	101.55	38.59	25.75	18.1	17.26	11.69	19.07	22.06	25.34	20.24	17.05	33.67	23.87	22.01	16.4
EAS0010063	40.46	49.68	57.6	93.9	44.71	16.12	59.51	54.07	43.42	40.68	31.09	31.69	29.23	50.23	36.7	48.62	81.06
EAS0016280	0	0	0	0	0.5	0	0	0	0	0	0	0	0	0	0	0	0
EAS0008299	2.56	0.81	1.69	0	0.8	0.92	0	0	0.16	0	0	0	0	0	0	0	0
EAS0016309	112.3	38.46	39.34	20.96	35.67	16.64	36.95	21.56	26.85	29.41	15.8	14.56	14.45	49.16	27.57	21.06	22.62
EAS0017663	497.22	117.71	304.69	965.82	341.06	80.98	216.26	198.62	154.29	201.74	528.93	543.19	467.71	170.84	177.7	203.14	118.73
EAS0021182	0.9	2.18	15.73	0.45	3.47	0	2.3	1.31	0.88	0.42	3.86	3.31	3.09	0.68	0.19	1.62	4.84
EAS0002955	49.38	3.81	1.3	0.82	3.09	0.83	4.57	1.75	3.81	3.4	0.1	0.22	0.16	8.08	2.59	3.82	1.16
EAS0017038	0.1	0.23	2.09	0	0.14	0	0.16	0.28	0.28	0	0	0	0	0	0.12	0	0
EAS0009382	0.44	4.01	12.57	1.32	3.76	0.27	8.21	3.67	7.7	9.07	0.23	0.56	0.12	1	4.14	5.47	0.29
EAS0018009	68.38	26.04	56.5	3.83	10.9	2.2	20.3	9.61	19.99	26.22	3.07	2.11	2.36	36.06	12.6	14.78	1.86
EAS0014389	10.13	8.52	42.68	14.47	6.68	0.71	11.17	93.76	27.98	32.13	2.93	3.81	3.14	8.5	16.07	6.77	12.98
EAS0006855	0	0	0	0	0	0.64	4.04	20.16	49.02	57.12	0	0	0	0	0	0.15	0
EAS0008068	0	0	0	8.18	0.49	0.71	5.21	1.96	2.52	0.99	0	0	0	1.54	4.35	4.86	0
EAS0008230	0.24	3.48	20.86	0.71	3.44	1.24	8.09	15.87	5.94	8.85	0.77	0	0.43	2.88	4.27	5.58	0.66
EAS0008930	18.01	0.13	0.83	0.08	0.55	0.06	0.18	0.08	0.08	0.38	0	0	0.05	0	0.14	0.08	0
EAS0021271	0.13	0	0	0.39	0	0	0	4.4	20.03	28.92	0	0	0	0	0	0	0
EAS0007004	56.34	9.6	15.83	10.69	1.13	0.9	1.18	0.38	6.04	4.86	0.46	1.03	0.85	4.21	7.26	4.77	1.94
EAS0015487	10.5	19.96	74.45	21.61	25.54	11.35	18.65	18.86	26.48	26.06	16.19	13.52	10.69	35.89	31.97	24.8	7.1
EAS0021290	0	0	0	0	0	0	0	0	0	0	0	0	0	0	0	0	0
EAS0012448	6.61	0.66	0	0	0.12	160.21	0	0.56	0.89	1.26	0	0.05	0	0.06	0.83	0	0
EAS0010209	45.9	37.24	11.01	6.62	42.85	20.93	19.28	13.76	34.63	32.66	5.03	4.25	2.48	33.9	36.67	32.09	6.26
EAS0005953	0.09	0.2	0	0	0.12	0	0.43	3.73	22.12	3.22	0	0.08	0	0	1.54	9.88	0.22
EAS0021708	0.08	0.31	0.38	0.1	0.23	0.25	1.62	0.14	0.35	0.29	0.05	0.06	0	0	0	0.15	0
EAS0005222	0.56	0.22	0.08	0.07	0	0	0.08	5.12	3.58	7.42	0	0	0	0.07	0.48	0	0
EAS0007277	3.44	0	0	0	0.08	0	0	0	0	0	0	0	0.05	6.81	0.08	0	0
EAS0007879	30.72	40.01	27.61	11.57	25.97	6.2	23.77	13.66	23.75	21.94	4.28	4.96	4.36	10.88	19.8	12.49	6.19
EAS0013968	38.6	42.04	32.02	14.77	40.09	16.85	29.9	10.18	40.62	34.33	7.95	8	6.58	93.01	32.63	40.31	50.4
EAS0019575	66.93	138.85	242.85	77.54	164.86	55.68	186.37	198.4	164.18	188.42	46.59	35.39	27.99	246.23	161.43	114.83	122.25
EAS0010833	8.12	6.34	25.64	23.93	2.79	2.28	1.63	0.29	1.91	1.51	0.59	0.51	0.42	1.64	28.19	5.78	0.05
EAS0009358	25.03	70.29	116.42	37.81	92.48	40.01	37.38	35.5	87.97	87.18	30.64	25.36	17.54	93.76	84.1	78.57	35.48
EAS0006596	0.6	0.72	1013.49	0.22	0.22	2.94	17.49	0.87	14.8	8.02	0.48	0.9	0.67	1.36	1.73	13.58	0.4
EAS0019621	0.35	0	562.21	0	0	0	0	0	0	0	0	0	0	0	0	0	0
EAS0012320	31.37	44.93	25.86	10.3	26.37	12.14	53.44	77.4	34.27	42.57	7.79	7.57	5.51	63.44	37.2	31.63	39.39
EAS0011626	66.05	50.57	25	36.59	94.79	77.64	33.93	35.06	30.33	33.73	51.25	37.85	26.4	36.24	28.36	37.2	78.67
EAS0014942	5.67	32.64	38.4	5.54	19.12	8.57	11.45	2.01	35.17	25.46	9.82	6.45	2.91	33.83	20.66	17.18	10.37
EAS0003803	0	0	0	0	0	0	0	0	0	0	0	0	0	0	0	0	0
EAS0008637	1.8	8.6	4.15	3.03	7.27	1.89	2.98	1.02	8.1	7.84	1.51	1.37	1.29	8.9	7.32	6.49	2.9
EAS0006545	30.62	97.82	86.16	8.34	29.97	8.08	80.78	8.75	35.6	24.63	5.37	7.68	4.33	90.02	28.03	60.78	63.59
EAS0011806	2.14	0.47	0.33	0	0.28	0	1.66	460.99	181.61	370.64	0	0	0	0.3	0.25	0	0.26
EAS0008223	1.22	12.91	10.06	4.48	11.01	0.9	3.9	1.26	9.28	8.36	5.24	5.86	5.1	2.63	10.44	11.9	0.04
EAS0020923	9.37	5.54	39.98	19.84	15.96	2.71	7.72	13.11	11.98	12.26	6.72	7.73	4.88	5.06	5.2	9.66	5.53
EAS0021701	40.74	18.46	8.54	5.24	10.63	2.16	13.57	4.81	5.52	6.33	2.7	1.67	1.2	2.07	8.14	2.47	0.86
EAS0016422	22.62	61.31	65.26	32.96	34.49	98.73	23.66	52.34	53.06	47.6	19.59	20.62	16.15	111.42	41.83	48.45	111.3
EAS0009194	2.09	6.83	48.55	5.87	7.24	3.01	28.63	3.42	7.04	5.17	29.02	35.01	46.36	27.73	3.8	8.64	15.61
EAS0007427	107.78	82.77	50.61	48.78	102.68	68.64	61.11	87.52	93.58	83.55	27.44	31.02	22.74	76.13	51.46	116.03	71.13
EAS0019670	81.01	15.6	23.15	27.32	45.89	18.82	63.71	49.09	46.8	41.65	18.39	17.84	13.37	22	43.75	33.5	14.04
EAS0006208	32.6	21.53	35.2	7.85	20.9	9.32	10.52	5.03	20.46	17.23	2.47	3.82	2.39	34.02	15.6	21.68	11.16
EAS0002787	190.85	1139.85	392.49	707.22	517.37	396.83	1737.23	4221.04	1298.32	1843.25	258.3	369.88	399.22	1448.02	1434.52	1431.01	4473.6
EAS0013698	1.98	11.78	0.45	1.39	2.29	2.05	1.34	0	4.61	4.46	0.42	0.79	0.47	1.6	2.54	4.25	0
EAS0005572	21.99	0	0	0	0.3	0	0	0	0.08	0.15	0	0	0.05	0	0	0	0
EAS0018978	0.04	0	0.06	0	0.05	0	0	0	0	0	0	0	0	0.05	0	0	0
EAS0004642	2.15	20.06	3.64	4.92	14.09	2.32	10.17	1.5	9.11	9.45	1.59	1.95	1.33	10.36	7.71	6.58	3.83
EAS0019592	13.92	23.46	2.15	6	29.65	2.46	9.92	65.56	36.07	34.47	1.22	2.12	1.54	3	56.47	68.41	4.13
EAS0010165	11.07	49.46	29.23	12.14	41.08	19.74	18.74	13.83	60.08	58.75	11.18	9.58	4.3	64.81	48.16	44.7	20.78
EAS0011754	71.97	295.22	192.2	190.15	183.5	114.59	688.66	788.62	306.49	472.1	87.95	110.46	122.67	516.89	491.53	242.35	223.27
EAS0005407	56.26	171.51	566.97	179.88	166.38	78.84	183.73	161.17	142.67	153.86	106.6	95.7	81.09	99.82	158.21	136.62	119.94
EAS0010620	217.4	87.88	38.08	31.52	139.73	9.12	101.12	83.37	72.28	49.09	3.56	5.6	2.15	49.49	299.76	96.67	148.02
EAS0000616	0.45	0	0	0	0	0	0	0	0	0	0	0	0	0	0	0.13	0
EAS0018498	2.42	0	1.17	0	0.04	0	0.17	0.01	0.01	0.02	0	0.01	0	0.05	0	0.01	0
EAS0005594	29.95	67.49	36.83	2.92	41.5	1.27	9.58	13.46	49.22	71.2	0.95	0.66	0.59	11.81	11.69	8.86	8.21
EAS0012894	1.62	6.91	1.36	1.36	1.08	0.06	0.47	0.77	1.07	2.66	0.5	0.19	0.24	0.58	1.08	2.01	0.1
EAS0000537	1.91	0	0	0	0	0	0.14	0	0	0	0	0	0	0	0.11	0	0
EAS0002937	4.07	2.15	13.17	0.8	0	0	3.01	0	0.78	2.77	0.19	0.71	0	0.54	0.46	0.55	0
EAS0004951	5.73	1.3	150.71	0	0.56	0.08	0.66	0.11	0.11	0.32	0	0	0	7.74	0.3	0.12	0.51
EAS0021198	46.34	60.19	18.22	34.92	45.37	13.17	25.81	65.5	45.28	42.63	17.3	16.39	11.02	42.15	27.45	49.24	57.13
EAS0008791	6.06	15.17	8.57	16.01	10.44	5.18	12.7	18.36	8.21	9.07	10.23	7.84	7.88	8.83	8.16	16.52	15.55
EAS0003785	11.33	13.95	7.46	9.03	14.82	6.04	10.25	11.33	9.7	10.63	15.16	12.31	10.04	6.19	8.7	15.17	7.26
EAS0012429	0.35	37.71	5.95	0.17	4.65	0.6	4.39	1.07	1.96	5.27	0	0	0	2.88	2.89	8.21	2.36
EAS0017853	21.17	108.24	38.89	11.44	42.22	17.9	64.09	30.18	49.7	70.57	7.56	5.58	2.91	87.69	37.11	57.11	23.92
EAS0018077	35.92	86	48.33	165.41	525.23	271.43	52.02	53.53	88.95	123.41	139.97	74.46	63.3	49.99	61.13	26.7	19.12
EAS0001570	0	0.18	0	0	0.11	0	0	0.11	0	0	0	0	0	0.11	0	0	0
EAS0001501	8.3	42.19	9.07	29.3	39.92	11.4	36.93	164.98	65.73	56.21	22.82	20.03	15.86	22.98	25.41	38.82	75.4
EAS0000821	0	0	0	0	0.1	0	0	0	0	0	0	0	0	0	0	0	0
EAS0005140	0	0	0.95	14.06	0	1.16	0.32	6.8	0.27	1.33	0	0	0	0	0.96	37.14	0
EAS0013473	15.91	10.6	141.09	24.61	10.12	20.38	4.65	10.68	6.95	6.26	9.39	9.62	13.94	4.13	1.99	6.86	25.33
EAS0003385	65.62	1.19	0	0.25	0.24	1.87	0.56	0	0	0.46	0.35	0.16	0	0	0.63	1.27	0
EAS0003543	10.66	28.48	8.08	8.43	14.58	3.82	14.92	17.51	21.14	18.16	6.15	4.29	5.36	21.09	15.12	21.83	30.59
EAS0019377	12.92	13.97	22.24	14.06	26.2	7.53	24.41	5.55	20.27	14.25	8.05	7.8	5.28	44.01	12.89	14.72	39.18
EAS0019689	3.97	2247.65	10.21	25.9	0.06	0.24	0.91	1.35	0.67	0.05	0.04	0.57	0.07	0.53	0.05	0.23	17.48
EAS0020456	0	1.38	0.36	0.65	0.83	0.07	4.64	2.1	2.92	1.21	0.23	0.5	0.7	0.76	2.04	0.55	0.19
EAS0015520	12.04	7.93	7.84	3.03	7.72	1.17	6.41	7.61	7.1	8.81	0.96	0.71	0.31	3.54	6.47	3.29	2.65
EAS0015712	14.74	2.12	4.15	0.54	1	0.34	3.89	0.29	2.41	2.28	0.38	0.39	0.26	2.98	3.42	1.84	0.98
EAS0004273	0	0	19.81	0	0	0	0	0	0	0	0.05	0	0	0.16	0	0.16	0.2
EAS0006344	0.15	0	0	0	0	0	0	0	0	0	0	0	0	0	0	0	0
EAS0008244	0.37	0.05	5.91	0	0	0	0	0	0.09	0.09	0.05	0.04	0.02	0	0.03	0.23	0
EAS0002071	5.91	18.46	9.54	2.17	11.6	3.28	9.86	3.85	18.9	16.22	1.69	1.65	0.82	18.91	10.7	11.99	3.96
EAS0008960	187.13	110.95	365.87	1757.25	430.5	79.66	111.85	177.7	132.06	184.81	1104.97	833.86	787.82	126.75	162.83	221.17	154.02
EAS0003256	6.57	24.73	8.74	0.25	11.3	6.7	10.62	74.96	14.55	24.1	0	0.02	0.03	0.69	4.57	26.42	1.89
EAS0015175	0.03	9.43	1.15	0.05	0.11	0	0.11	0.05	1.75	1.29	0.02	0.11	0.08	0.17	3.75	1.14	0
EAS0016461	0.04	0	0	0	0.89	416.74	0.07	0	0	0	0	0	0	0	0	0	0
EAS0019893	0	0	17.64	0	0	0	0	0	0	0	0	0	0	0	0	0	0
EAS0020900	2.37	0	0.33	0.51	0.07	0	0.25	0.14	0.42	0.34	0.1	0.29	0.21	0	0.37	0.22	0
EAS0009442	0	0	0	0	0	0	0	0	0	0	0	0	0	0	0	0	0
EAS0014023	31.52	36.79	18.62	15.01	20.63	7.23	21.2	11.15	29.52	25.14	12.64	11.63	9.46	37.03	22.11	26.56	32.78
EAS0018688	0.34	11.6	6.63	2.05	1.98	1.95	2.61	0.25	10.48	12.59	1.1	1.71	0.61	1.81	21.73	6.87	0
EAS0001672	5.25	4.15	3.3	0.16	31.8	1.53	22.96	13.36	7.05	8.14	0.11	0.04	0	0	10.16	2.96	0
EAS0015887	0	0	0	0	0	0	0	0	0	0	0	0	0	0	0	0	0
EAS0000697	0.77	0.41	2.45	14.33	32.29	0.62	0.72	4.1	6.18	5.37	4.07	4.47	1.96	5.04	21.94	3.25	0
EAS0007853	8.94	8.07	15.68	3.81	3.67	0.74	32.05	1.56	9.8	6.4	2.26	2.85	2.06	11.97	19.68	21.45	17.8
EAS0014339	17.08	19.38	6.34	5.32	11.64	3.35	14.77	12	16.93	13.05	3.61	2.75	2.17	14.11	9.73	14.22	14.67
EAS0016934	41.23	88.99	95.13	33.41	73.33	16	62.28	66.55	69.51	71.85	22.68	16.34	12.24	135.86	69.53	84.05	112.06
EAS0011914	16.01	13.17	7.31	8.4	11.72	4.13	7.38	0.95	16.83	15.81	8.98	7.67	4.29	14.17	8.81	12.58	3.59
EAS0003830	54.37	31.55	74.55	6.93	27.43	16.99	27.07	10.08	42.15	26.4	12.11	6.15	3.05	33.74	30.45	24.32	13.39
EAS0018697	55.18	0.19	0	0	0.11	0	0	0	0.11	0.54	0	0	0	0	0	0	0
EAS0015649	0	0.12	1.5	0.94	0	2.2	3.44	0	0.23	0.51	0.11	0	0.09	0	2.62	0.55	0
EAS0011419	84.12	139.12	88.01	440.16	118.93	47.95	295.2	171.24	87.02	122.55	46.24	39.73	43.98	188.87	121.48	233.31	361.95
EAS0013853	13.8	37.13	17.33	12.27	21.27	12.28	35.56	37.99	27	25.31	14.08	12.42	10.39	40.05	15.07	51.15	23.2
EAS0013001	0	0	0	0.76	90.03	94.66	0.86	0	0	0.75	2.78	1.04	1.86	0	0	1.64	0
EAS0019706	5.16	6.76	7.92	3.64	6.56	1.61	4.77	1.71	7.36	7.32	2.4	2.4	1.32	9.84	6.84	6.55	8.72
EAS0019978	21.95	78.23	34.54	24.28	33.45	15.89	39.08	26.24	49.55	44.55	12.55	12.47	12.98	54.38	41.27	59.38	18.36
EAS0018578	0	0	0.11	0.1	0	0.07	0.11	0	0.09	0	0	0	0	0.2	0.08	0.1	0.25
EAS0007736	9.15	11.52	35.51	13.76	23.29	5.63	14.41	15.79	14.87	21.15	4.18	5.1	3.35	10.54	18.09	10.49	7.32
EAS0020488	0.2	0	0	0	0	0	0	0	0.29	0.28	0	0	0	0	0	0	0
EAS0008908	100.92	0	0	0	0.1	0	0.12	0	0	0.41	0.15	0	0	0.1	0	0	0
EAS0020426	0	0	0	0	0	0	0	0	0	0.15	0	0	0	0	0	0	0
EAS0002802	12.8	46.25	39.25	46.37	17.37	8.34	30.28	22.18	17.12	19.87	12.78	13.34	8.59	33.56	115.01	45.64	55.06
EAS0012475	25.26	62.38	62.91	577.87	141.88	60.06	43.61	36.38	35.8	51.97	357.02	268.19	283.32	37.57	65.72	89.28	54.85
EAS0011543	0.53	1.39	4.17	0.32	0	0.11	0.71	0.31	0.38	0	0.11	0	0.05	0.32	1.08	1.84	0.14
EAS0008284	0.83	19.56	73.45	149.25	4.69	0.71	2.81	13.9	23.59	16.29	227.52	212.6	227.92	1.67	25.86	13.76	0.36
EAS0012325	16.31	11.78	9.88	5.19	4.44	2.97	5.21	2.66	25.06	16.81	1.63	3.81	1.02	25.6	12.59	10.41	10.88
EAS0008231	6.55	70.73	195	17.33	58.62	19.6	17.32	35.75	118.87	118.23	6.78	8.95	6.13	21.21	71.74	129.21	7.84
EAS0021579	66.86	34.24	94.31	4.68	20.49	2.72	73.74	116.35	43.99	73.87	2.65	10.71	13.56	11.82	51.62	35.65	40.55
EAS0014380	5.55	1.98	1.92	2.84	13.33	1.41	6.13	43.02	15.64	14.98	1.5	1.21	0.77	5.24	5.49	7.3	1.83
EAS0001195	261.76	45.97	24.51	40.67	47.07	20.9	31.22	142.52	71.81	74.51	44.55	31.7	28.68	36.98	40.36	59.37	59.86
EAS0015705	4.72	22.99	28.41	10.99	6.61	1.51	8.17	1.1	27.12	24.81	7.53	7.13	3.08	14.57	13.07	22.81	4.07
EAS0017995	61.08	1189.48	73.79	481.32	133.88	24.75	228.16	296.32	471.03	717.4	285.96	363.59	110.61	522.13	9313.21	1954.5	5.54
EAS0015337	36.46	36.84	94.42	65.3	51.15	19.24	38.76	58.35	41.18	49.71	79.53	59.8	54.53	53.49	56.18	23.12	43.96
EAS0015867	4.1	62.49	21.86	13	28.2	11.58	119.46	28.04	17.19	25.91	6.19	6.51	6.39	74.74	23.69	46.76	184.5
EAS0008559	28.11	19.57	53.09	17.8	43.76	17.4	13.12	16.28	28.43	29.8	13.64	10.4	8.52	8.61	30.62	26.5	11.25
EAS0004897	5.76	10.64	7.29	6.84	9.45	2.84	5.18	5.89	9.71	12.78	8.43	4.97	3.39	12.98	14.08	6.19	4.55
EAS0014303	67.97	82.45	57.49	122.66	104.61	82.88	65.02	191.13	110.38	120.53	257.15	276.21	206.28	58.16	104.25	102.23	73.51
EAS0010297	18.95	2.58	4.49	0	17.17	4.04	14.16	2.83	4.92	6.54	0	0	0	18.8	5.01	8.51	1.44
EAS0013984	27.72	40.21	33.43	13.81	28.11	10.55	18.32	22.29	28.08	32.66	11.99	11.54	8.79	41.45	28.45	21.77	24.84
EAS0012476	202	100.87	188.54	155.48	107.41	50.36	96.74	135.28	97.44	110.3	127.77	117.75	116.83	83.85	102.16	99.93	119.8
EAS0008925	0.94	0.88	4.86	0.47	3.94	5.4	0.27	0.61	2.72	1.68	0.06	0.15	0.05	0	0.34	1.11	0
EAS0007355	4.1	30.65	21.33	32.27	32.93	12.23	12.66	13.82	15.86	16.56	8.03	9.81	8	14.54	13.93	30.97	14.96
EAS0004455	38.94	10.27	9.96	1.32	7.49	1.48	14.9	10.18	9.5	10.44	0.59	0.68	0.33	3.52	10.42	6.53	1.41
EAS0014083	0.25	0.61	0	0.38	0.91	0.39	0.64	1.28	0.73	0.71	0	0.13	0	0.76	0.32	0.58	0.84
EAS0009742	0	0	0	0	0	0	0	0.09	14.68	33.78	0	0	0	0	0	0	0
EAS0006963	0.47	1.24	3.41	9.43	1.49	0.09	0.8	0.94	0.62	0.24	4.36	5.12	2.54	0.78	1.39	0.78	0.28
EAS0007964	0.68	0	11.23	0.51	6.28	0	0.48	0.16	0.24	0	0.18	0.17	0.05	0	0.36	0	0
EAS0019924	0.81	9.5	4.51	13.37	12.13	1.49	7.71	1.23	28.49	19.85	17.55	10.57	4.44	3.61	12.45	6.62	0.52
EAS0008214	478.36	2.26	0.89	0.18	0.68	0.49	1.7	7.73	1.11	2.63	0.06	0.29	0	0.98	1.59	0.54	0.92
EAS0020648	2.04	21.18	16.6	23.99	39.97	29.46	27.13	25.36	11.67	16.87	4.79	6.16	6.5	17.15	20.5	42.02	8.56
EAS0016229	1.22	13.72	4.4	56.38	5.09	0.48	52.54	10.25	10.05	7.79	10.16	17.78	10.55	5.34	13.98	19.14	0
EAS0021218	2.49	11.38	14.4	5.68	13.56	5.42	11.58	7.59	10.78	11.57	1.37	0.95	0.65	25.86	8.95	9.26	8.83
EAS0013450	8.78	64.14	11.62	35.79	217.46	91.51	36.05	20.29	33.79	27.05	13.69	16.25	14.14	39.12	25.57	42.01	11.27
EAS0001139	15.94	30.93	17.71	11.73	16.51	5.88	21.37	13.76	22.66	21.36	7.61	8.67	7.32	25.65	16.22	22.57	21.89
EAS0002989	0.16	0.38	0.26	0	1.13	0	0.27	0	0.23	0	0	0	0	0	0.2	0.24	0.21
EAS0016551	0	0	0	0	1.33	0	0	0	0	0	0	0	0	0	0	0	0
EAS0018788	0.07	0	0	0.05	0	6779.67	147.18	0	0	0.05	0	0	0	0	0	0.11	0
EAS0011191	5.05	28.46	107.33	53.2	18.61	2.3	4.02	24.79	53.5	42.65	7.22	5.56	10.83	9.08	25.31	8.93	1.74
EAS0001071	1.28	43.92	2.16	8.18	25.58	11.24	122.76	5.01	27.46	9.58	0.21	1.73	1.37	228.72	15.42	45.63	458.92
EAS0010245	0	0	0.11	0	0	0	0	0	0	0	0	0	0	0	0	0	0
EAS0004992	10.76	15.15	204.36	8.99	3.63	0.28	1.61	0.48	27.59	19.97	4.28	5.66	3.5	1.56	57.31	16.39	0.05
EAS0021331	0.17	0.09	4.35	0	13.71	0.06	0	0.6	0.47	0.37	0	0	0	0.01	0.25	0.03	0.04
EAS0004360	0.32	0	0	0	14.24	1.17	0.55	0.7	0.47	0	0	0	0	0	0.62	23.96	0
EAS0021450	3.33	115.38	21.57	162.92	65.86	26.67	34.22	42.52	70.91	73.79	65.29	44.99	20.29	62.44	26.56	44.25	115.63
EAS0019527	12.18	18.1	60.69	19.26	14.04	4.51	15.11	38.72	26.34	25.91	7.79	6.67	6.89	28.49	39	17.37	8.74
EAS0000333	47.58	6.55	2.91	2.26	5.37	1.22	9.83	3.57	3.95	4.35	1.15	1.15	0.6	9.21	2.92	5.76	6.04
EAS0016438	0	0	0	0.15	0.14	0.1	0	0	0	0	0.21	0	0	0.29	0	0	0
EAS0000210	0.58	0.71	0.12	0	1.7	0.23	0.38	0.11	1.81	1.23	0	0	0.13	0	0.95	2.02	0
EAS0000582	5.63	0	0.29	0.26	0	0	1.16	0.51	0.75	0	0	0	0	0.52	0.45	0	0
EAS0007272	5.37	12.12	17.14	8.74	9.65	3.73	9.37	8.29	13.29	9.92	6.19	5.34	4.29	11.79	7.11	10.08	10.59
EAS0003236	24.78	68.86	74.57	19.73	11.64	2940.68	592.48	0.18	2.47	1.34	0.04	0.34	0.12	58.88	86.12	49.23	1.48
EAS0012685	0	0	0	0.42	0	0	0	0	0	0	0	0	0	0	0	0	0
EAS0003241	0.4	19	11.54	4.53	11.45	10.32	69.77	1.87	17.21	8.42	0.39	1.04	0.53	119.72	9.1	25.02	156.08
EAS0009575	8.07	193.76	7.34	78.36	33.83	11.55	310.78	224.51	824.13	290.97	42.72	69.72	57.22	38.44	334.69	698.36	0.55
EAS0011255	25.26	6.98	20.35	6.06	4.07	1.26	5.5	1.16	7.19	5.89	4.86	4.56	2.59	16.45	6.18	3.23	2.92
EAS0017048	0	0	0	0	0	0	0	0.19	0	0	0.14	0	0	0	0	0	0
EAS0014085	0.49	0.59	0.5	0.07	1.98	81.47	0.41	0.21	0.28	0.88	0.1	0.14	0.09	0	0.19	0.52	0.13
EAS0015431	199.84	29.61	11.68	12.46	17.88	7.91	23.89	17.79	21.79	22.35	3.63	4.26	3.66	28.9	23.06	22.39	26.72
EAS0002762	0	0	0	0	0	0	0	0	0	0	0	0	0	0	0	0	0
EAS0005051	11.43	244.19	7.75	82.76	524.08	2634.23	198.92	55.93	373.55	143.29	14.87	25.66	32.66	197.97	166.12	329.39	1.36
EAS0010537	6.27	12.29	61.19	29.65	32.38	5.85	38.53	14.85	10.04	12	20.43	24.69	27.06	13.01	24.04	9.22	17.34
EAS0015536	0.11	0.82	0	82.14	1.15	2.35	0	0.99	5.44	8.45	137.03	104.74	106.71	0.69	0	0.17	0
EAS0016964	0.22	0	6.83	0	4.01	0	0.51	0.22	0.11	0	0.64	0.67	0.13	0	0.1	0	0
EAS0001856	0.31	0.97	1.98	0.83	0.2	0.32	0.5	0.26	0.51	0.39	0.11	0.21	0.24	0.39	0.87	0.79	0.17
EAS0002655	7.93	0	43.47	0	0	0	0.09	4.19	1.69	2.89	0	0.21	0	0	0.27	2.26	0
EAS0016489	23.75	46.26	11.18	11.66	83.14	25.98	19.12	26.61	21.49	23.56	8.48	11.71	9.51	20.19	20.21	22.19	20.39
EAS0008237	65.12	0.17	0.18	0	0	0	0	0	0	0.2	0	0	0	0	0.09	0	0
EAS0011360	53.81	4.87	7.12	1.31	3.58	1.7	4.15	1.31	7.43	4.26	0.41	0.58	0.32	8.82	3.34	2.97	3.96
EAS0000424	0	0	0	0	0	0	0	0	0	0	0	0	0	0	0	0.16	0
EAS0009893	0	0	1.79	0.11	0	38.32	0.24	0	0	0.1	0.37	0.42	0.19	14.21	0	0.21	0
EAS0017306	1.4	0	1.18	0	0.34	0	0	0	0	0	0	0	0	0	0	0	0
EAS0000521	3.14	13.57	36.93	6.18	28.18	11.75	7.35	11.99	25.48	22.8	5.65	4.3	2.41	21	18.24	12.93	7.31
EAS0015412	0.03	0.22	5.82	0.14	1.03	0.67	4.31	0.5	0.49	0.47	0	0.09	0	3.25	0.28	2.44	0.36
EAS0003702	9.64	24.26	47.34	15.86	35.56	5.88	14.79	5.93	29.62	34.69	17.01	10.01	7.43	11.59	16.43	26.68	6.64
EAS0001883	0.2	0.72	1.01	0.45	0.43	0.1	0	0	0	0	0	0.1	0.27	1.21	0.13	0.76	0.13
EAS0001610	0	166.24	0	2.36	79.27	24.51	1897.15	0.98	10.26	16.48	0.24	3.63	1.21	3317.99	32.75	3341.2	593.65
EAS0018872	1.6	0.35	0.49	0	0.21	0	0.25	0	0	0.41	0	0.15	0.13	0.44	0.37	2.69	0.59
EAS0003850	0	0	0	0	0	0	0	0	0	0	0	0	0	0	0	0	0
EAS0010226	8.2	3.43	7.22	0.8	2.19	1.56	1.21	1.56	1.29	2.49	0.38	0.71	0.4	3.24	1.83	5.17	1.76
EAS0019640	0.75	0.86	9.07	0.44	0.14	12.55	0.33	11.48	4.16	5.23	0.62	1.09	0.37	1.99	1.48	36.61	0.34
EAS0015825	4.15	23.29	19.13	5.71	22.76	7.77	6.3	4.29	17.43	15.13	8.17	4.2	3.37	23.33	22.03	8.58	3.07
EAS0018385	160.69	5.92	2.65	0.22	4.75	0.54	0.63	0	3.14	3.76	0.48	0.81	0.4	2.27	2.98	4.55	0.39
EAS0001698	2.01	76.01	31.28	10.83	49.39	67.92	114.27	0.73	43.28	13.4	1.18	2.89	2.48	199.43	44.83	32.48	119.53
EAS0020938	0.24	0	0.4	0	0	0	0	0	0	0	0	0	0	0	0	0	0
EAS0004956	30.42	43.68	2.64	2.16	97.05	154.52	18.85	2.01	49.74	50.68	0.41	1.03	0.44	38.23	10.13	29.76	28.43
EAS0016906	28.05	113.13	29.07	22.66	32.58	9.99	48.91	30.29	47.5	50.92	16.54	13.48	10	54.27	37.26	40.43	40.59
EAS0009485	0.54	4.09	3.21	1.39	14.09	2.1	7.23	7.42	12.11	9.78	0.35	0.38	0.16	39.5	12.32	8.41	14.66
EAS0002863	39.44	187.6	74.23	83.03	343.77	134.37	545.13	49.76	147.62	156.92	13.67	13.46	9.16	269.23	103.05	86.11	159.53
EAS0013477	0	1.89	0	0.15	0.42	0.61	1.49	1.28	0	0	0	0	0	1.93	0.5	0	0
EAS0014729	34.73	23.61	8.23	11.34	20.23	11.4	9.61	11.44	28.68	25.8	10.1	7.08	7.6	25.01	16.97	25.24	23.88
EAS0009422	137.45	0	0.21	0	0.18	0	0	0	0	0.35	0	0.12	0	0	0	0	0.99
EAS0003037	0.13	0	63.86	4.04	0.43	0	0.06	1.36	1.1	1.34	8.52	6.21	3.45	0.1	1.07	1.91	0.65
EAS0011588	0.34	0.41	0	0	0.25	0	0	0	0	0.24	0	0	0	0.77	0	0	0
EAS0000647	13.32	40.08	70.57	22.87	38.39	13.83	36.06	30.15	40.38	40.21	27.92	19.55	10.84	36.85	37.63	31.08	27.86
EAS0015561	61.95	64.55	75.63	66.17	91.75	68.12	111.62	101.64	72.25	90.15	102.87	84.58	89.09	90.16	65.79	71.28	107.99
EAS0015529	1.82	0.75	1.54	0.46	0	0	0	0	2.25	1.76	0.33	0	0	0.46	1.17	0.48	0.43
EAS0002673	1.92	8.27	13.35	5.24	5.31	6.2	4.28	5.41	9.97	7.22	2.48	2.94	2.23	2.97	10.83	12.5	1.48
EAS0004439	13.29	12.62	34.24	8.92	20.03	5.27	9.74	7.45	28.63	41.31	5.65	5.42	3.7	25.3	14.72	15.1	8.72
EAS0005920	0.67	30.03	12.4	29.76	12.43	4.93	25.1	9.14	32.27	26.98	8.63	11.16	5.44	10.94	36.61	25.8	16.37
EAS0007653	275.9	80.65	111.7	37.52	57.11	65.11	35.6	66.68	47.54	58.35	21.34	17.75	16.6	33.7	35.66	58.69	95.07
EAS0018093	8.29	21.54	5.13	16.06	19.77	2.42	3.28	2.22	43.37	26.7	4.97	8.87	5.68	37.26	113.67	17.86	0.81
EAS0005464	0	0	0	0	0	0	0	0	0	0	0	0	0	0	0	0	0
EAS0005437	6.9	23.68	41.93	20.73	32.71	15.42	23.65	42.58	33.56	32.3	18.42	19.28	14.66	25.3	22.7	28.87	23.23
EAS0015543	0.85	1.52	48.59	0	0.61	0	0.57	0	0.86	0.82	0	0	0.04	0	0.22	0.06	0
EAS0003733	181.15	2.11	1.49	0.04	0.21	0.12	0.68	0.67	1.07	1.38	0.15	0.25	0.23	0.17	0.92	0.6	0
EAS0004244	54.22	0.11	0.08	0	0.03	0	0.08	0	0	0.2	0	0	0	0	0.09	0	0.09
EAS0013231	16.58	60.43	64.38	26.86	71.96	21.64	40.64	50.57	94.8	95.1	31.15	21.7	13.91	93.54	85.94	60.79	43.12
EAS0018983	0.36	0	1.2	68.75	1.24	0.29	0	0	0	0	30.75	36.53	24.8	0	0.09	0.11	0.09
EAS0001550	0.67	11.43	8.75	0.41	0.14	0.08	2.02	0.36	1.72	1.93	0.73	0.29	0.24	0.53	2.82	0.94	0
EAS0018640	0.1	9.65	0.19	0.4	2.95	2.12	20.86	0	0.69	0.45	0	0.04	0.02	7.58	1.09	0.84	3.05
EAS0006880	27.26	7.31	6.32	0.56	2.79	1.22	19.16	2.48	2.72	2.02	0.08	0.17	0.1	51.7	1.05	3.56	3.84
EAS0012050	230.75	501.15	783.4	293.29	332.78	113.33	309.43	894.31	477.65	589.65	216.31	199.84	210.24	359.55	367.13	353.13	462.13
EAS0017451	7.3	0	35.34	0	0	0	0	0	0	0.29	0	0	0	0	0.09	0	0
EAS0005158	14.76	11.1	8.84	42.02	43.54	7.84	18.33	15.07	14.92	16.26	9.89	13.45	9.55	20.91	7.78	20.24	14.54
EAS0010175	7.51	14.38	5.82	6.27	11.27	8.4	6.8	2.55	23.37	14.49	2.27	5.39	1.64	5.11	32.04	35.15	0.32
EAS0005929	2.58	26.35	36.05	3.17	3.23	0.67	6.46	14.51	12.98	10.64	1.64	2.04	1.45	3.86	11.31	13.51	1.36
EAS0002778	0.86	10.53	10.25	13.43	3.23	2.63	11.88	8.73	5.28	4	6.21	5.08	7.48	5.28	4.41	7.91	15.46
EAS0017884	0.09	0.11	0	0	52	301.39	0	0	0	0.06	0	0	0	0	0	0	0
EAS0000463	1.57	0.78	0.48	0.89	0.64	2.02	3.24	0	6.48	2.13	0.06	0.41	0.23	3.31	0.73	1.15	0.58
EAS0006798	57.27	120.45	165.21	545.28	438.44	144.63	221.18	136.03	197.01	192.11	237.83	197.53	127.34	108.97	436.76	136.27	532.05
EAS0017164	27.94	10.78	7.47	6.34	7.14	4.35	13.44	20.13	10.2	12.13	4.17	4.74	3.27	11.14	7.68	10.34	13.31
EAS0019797	14.47	35.8	16.47	14.77	21.53	10.92	30.17	50.83	29.66	28.49	5.26	5.58	5.29	32.35	25.8	35.44	41.94
EAS0013106	4.42	16.71	9.57	3.05	7.97	2.16	7.34	2.26	25.76	15.41	5.02	7.04	3.98	13.71	11.99	16.63	3.84
EAS0014141	7.44	21.55	34.33	10.59	10.08	4.74	18.04	26.17	15.78	14.98	4.61	5.83	3.93	18.3	10.87	22.55	29.66
EAS0020354	1.29	18.21	2.3	80.99	0.93	5.02	2.91	0.52	0.52	0.3	77.61	130.08	38.36	5.75	0.55	0.76	102
EAS0002615	15	7.36	3.07	1.55	4.05	1.71	12.09	10.73	6.88	5.98	0.66	0.69	0.75	12.59	3.8	13.87	18.14
EAS0015482	67.58	186.56	113.82	154.87	131.82	94.94	144.71	105.22	156.69	146.17	395.85	194.64	195.08	84.29	141.52	183.12	133.72
EAS0004958	0.62	1.1	13.03	0.12	0.07	0.03	0.17	0.04	0.55	0.57	0.11	0.23	0	0.04	0.43	1.24	0
EAS0019513	0.88	42.16	37.55	13.04	7.75	5.29	9.19	3.86	4.29	3.99	11.05	9.77	9.29	26.1	9.94	7.3	27.89
EAS0015801	0	0.81	0.28	0.25	0	0	0	0.24	0.49	0.95	0	0	0	0.25	1.5	0.26	0
EAS0021913	2.75	7.19	26.21	1.53	30.25	2.52	4.05	1.26	7.87	6.8	0.22	0.45	0.54	9.03	10.68	10.81	14.83
EAS0000564	0	0	0	0	0	0	0	0	0	0	0	0	0	0	0	0	0
EAS0021633	12.52	22.28	3.52	6.56	6.71	0.9	13.79	15.8	22.3	13.52	2.35	1.99	2.14	15.09	22.17	29.98	18.56
EAS0007808	40.29	41.27	84.85	43.68	56.98	19.13	36.37	39.75	68.49	57.48	18.64	15.13	14.67	80.41	69.54	58.58	139.12
EAS0015575	199.35	104.15	269.67	200.68	150.3	53.46	172.5	174.97	129.85	176.44	133.12	97.13	78.14	148.2	230.99	76.55	19.03
EAS0009939	36.8	34.19	16.82	18.96	51.77	56.82	26.21	43.51	24.41	35.44	8.83	6.44	5.53	14.02	15.35	40.7	4.04
EAS0008919	55.33	15.69	21.19	23.3	16.53	8.12	14.34	18.41	17.96	19.71	27.54	21	19.25	13.84	16.63	11.08	14.01
EAS0014474	24.22	2.8	6.96	5.2	5.01	3.76	3.08	8.16	6.26	5.6	6.89	4.3	3.25	3.5	7.42	3.06	1.78
EAS0021982	0	0	0.3	0	0	0	0	0	0	0	0	0	0	0	0	0	0
EAS0001480	0	0.74	1.02	0	0	0.31	0.51	0	0	0	0	0	0	0	0	0	0
EAS0003219	6.88	41.71	21.91	11.59	18.29	9.37	9.78	27.92	25.25	22.35	25.27	16.27	16.17	13.67	17.87	26.04	28.05
EAS0014815	16.53	4.87	12.14	4.36	10.95	4.83	3.21	3.68	3.49	5.15	3.63	4.78	3.94	8.22	4.71	5.81	3.36
EAS0019257	37.21	33.34	34.89	16.46	32.68	12.16	60.43	52.62	49.76	53.98	21.72	15.66	11.03	47.09	46.08	26.84	44.56
EAS0019319	0.45	0	0	0.17	0.67	0	0.57	2	0.04	0.32	0	0.23	0	0.17	0.29	0.17	0
EAS0016945	7.76	12.57	5.71	5.44	9.93	2.74	6.66	1.41	10.48	10.9	4.1	3.66	2.98	14.28	8.33	12.44	4.98
EAS0021916	0	0	0	0	0	0	0	0	0	0	0	0	0	0	0	0	0
EAS0009704	1.09	4.5	16.9	2.43	4.92	4.49	5.76	2.32	8.48	6.51	1.88	1.66	0.93	5.16	4.25	5.99	0.81
EAS0021988	0.3	0	0	0	0	0	0	0	0	0	0	0	0	0	0	0	0
EAS0015286	12.91	35.93	9.46	151.73	16.58	8.85	43.33	11.27	30.16	19.49	20.19	21.03	12.19	107.35	69.95	42.1	189.77
EAS0007018	88.52	30.86	61.48	52.77	45.91	22.86	58.58	56.44	40.74	52.66	43.63	31.42	35.29	38.7	47.61	23.57	23.77
EAS0008752	7.26	27.69	12.43	41.36	18.67	4.59	57.48	37.79	20.8	23.91	15.12	23.04	27.06	25.53	19.99	26.38	85.41
EAS0010563	0	0	0	0	0	0	0	0	0	0	0.05	0	0	0	0	0	0
EAS0005205	20.05	22.42	26.22	19.83	31.47	11.26	28.63	24.4	25.26	23.92	12.91	12.54	9.26	27.79	20.13	21.02	31.21
EAS0000468	26.48	1.59	18.25	1.27	4.67	1.14	5.59	0.29	5.54	1.94	1.51	0.99	0.65	17.43	7.38	7.76	0.77
EAS0017825	143.71	41.58	40.8	33.24	32.13	13.72	41.83	35.79	32.65	28.77	30.68	32.3	30.23	38.02	24.36	35.21	57.91
EAS0013460	0.43	107.36	1.3	21.06	70.74	47.77	102.37	1307.48	220.98	234.38	8.08	15.51	13.87	70.27	128.35	21.79	76.47
EAS0019087	3.26	6.76	4.02	1.6	6.52	17.24	6.47	3.56	5.8	5.85	0.99	0.87	0.5	13.58	6.61	8	3.93
EAS0014032	0.07	3.98	0	0.52	0.3	0.28	0.82	0	0	0	0	0.07	0.43	0.21	0.09	0	0
EAS0017913	0.09	0.03	0.23	0	0	0	0.13	0	0	0.02	0	0	0	0	0	0	0
EAS0009739	0	0	0	0	0	0	0	5.73	68.43	156.58	0	0	0	0	0	0	0
EAS0010359	12.96	103.87	47.7	20.89	53.11	18.52	24.65	7.84	58.52	41.7	14.08	15.28	10.53	82.18	41.43	63.29	21.04
EAS0000882	15.72	29.44	33.77	10.61	12.07	5.35	8.41	16.01	8.93	9.35	9.96	12.27	9.72	11.63	11.03	14.2	13.21
EAS0010640	77.23	6.86	104.15	69.28	81.6	2.56	13.66	1.76	10.16	6.32	0.9	1.28	1.16	37.23	9.95	60.07	0.74
EAS0006675	0	0	0	0	0	0	0	4.67	4.38	4.22	0.12	0.06	0	0.09	16.97	0	0
EAS0010634	0.16	0	0	0	0	0	0.26	0	0	0	0	0	0	0	0	0	0
EAS0015783	4.09	7.85	27.9	10.27	12.83	3.95	9.32	5.4	8.34	8.99	2.87	2.68	1.42	13.71	11.32	8.16	4.02
EAS0012279	0	0	0	0	0	0	0	4.14	8.29	8.15	0	0	0	0	0.37	0	0
EAS0019345	0.31	3.27	0	0.93	0	25.95	0.52	0.27	1.17	0.52	0	0.24	0.05	0	1.12	1.79	0
EAS0021493	13.72	26.65	18.67	7.21	19.33	7.52	20.1	12.25	24.02	24.76	4.9	4.45	1.74	30.71	19.67	13.62	10.87
EAS0010902	37.87	116.19	36.25	25.84	41.91	18.71	126.48	68.22	46.95	47.41	11.24	11.15	10.33	147.97	36.56	77.66	139.02
EAS0015280	8.67	46.29	45.61	10.03	27.81	4.94	76.86	14.55	43.24	39.63	3.32	2.72	1.54	50.11	36.82	23.76	12.81
EAS0000609	0	2.82	8.26	1.37	1.7	0.94	6.19	0.76	4.91	5.19	0.14	0.06	0.12	81.08	1.68	6.05	62.73
EAS0021457	0.19	4.85	5.22	3.41	10.04	21.94	4.71	2.21	38.73	69.83	0.73	1.5	1.51	9.28	7.64	28.4	0.99
EAS0019884	34.73	11.68	10.48	2.96	6.28	5.17	7.11	6.4	3.88	4.74	1.29	1.2	0.82	5.39	5.46	5.59	1.35
EAS0018417	0.1	13.58	1.55	2.1	9.69	3.43	23.46	0.03	1.53	1.18	0.21	0.19	0.22	54.11	5.18	6.37	4.21
EAS0013240	13.23	9.77	20.23	4.1	14.31	4.51	21.64	12.56	13.65	16.54	4.25	3.14	1.84	35.57	12.55	13.95	27.15
EAS0001911	0	0	0	0	0	0	0	11.79	14.73	22.19	0	0	0	0	0	0	0
EAS0004917	0.43	1.07	0	0.65	0	0.45	0.74	0	0	0.63	0.95	0.89	0	0	1.1	0	0
EAS0015913	16.1	16.32	5.76	5.97	9.29	4.24	14.38	9.77	13.47	13.7	4.06	4.87	3.21	18.66	8.32	21.45	16.06
EAS0016574	17.1	1.29	0.32	0.33	2.06	0.59	3.6	1.48	2.33	1.54	0	0	0.11	4.76	1.72	3.21	0.98
EAS0016632	11.81	108.76	99.18	13.33	30.85	1.43	7.06	149.49	73.55	51.72	4.24	7.24	5.08	6.47	48.49	67.64	8.9
EAS0018126	1.78	36.26	49.49	10.56	70.85	2.14	9.41	21.27	64.42	71.86	4.94	7.03	5.37	7.4	31.06	53.87	2.62
EAS0020879	7.22	26.2	10.46	22.73	16.9	7.29	32.84	3.89	15.8	7.35	6.32	7.84	7.99	35.67	11.61	32.87	140.46
EAS0005571	20.69	45.03	117.1	40.78	22.74	11.52	31.93	19.34	65.01	52.02	13.88	13.89	9.14	43.72	47.1	44.51	29.57
EAS0011177	25.55	54.81	46.11	87.11	204.65	161.52	60.79	133.68	102.34	118.31	41.79	57.07	41.22	49.24	42.63	62.05	51.6
EAS0012530	14.12	39.5	19.26	24.38	23.9	9.68	41.27	40.01	25.4	25.84	20.04	18.24	16.12	42.52	24.18	48.36	62.39
EAS0006506	30.01	0.2	31.11	1.04	0.06	0	0.07	0.06	1.47	0.4	22.59	10.01	10.4	1.11	0.21	0.93	1.38
EAS0020518	22.19	9.5	73.22	5.08	47.42	0.67	2.26	0.3	7.41	5.99	2.53	4.61	1.57	0.78	10.67	8.13	0
EAS0020893	61.99	34.29	27.33	12.65	24.97	7.66	19.51	28.59	20.68	19.84	6.64	5.37	5.54	17.58	18.04	31.04	46.8
EAS0008121	15.19	22.65	115.62	26.04	47.25	10.32	23.84	20.46	35.86	34.52	19.31	16.75	8.94	35.39	38.18	27.92	12.48
EAS0000960	3.75	0	0	0	0	0	0	0	0	0	0	0	0	0	0	0	0
EAS0008469	69.44	0.32	0.23	0	0	0.07	0.23	0	0	0.14	0.04	0	0	0.05	0.04	0	0
EAS0006100	127.35	192.35	159.37	149.29	143.03	64	77.09	154.47	113.68	147.88	62.42	69.31	60.26	91.76	131.83	139.99	202.16
EAS0009969	115.19	537.8	356.48	225.43	471.62	160.61	635.24	604.69	540.69	626.36	131.32	127.81	157.33	828.83	560.76	494.09	412.45
EAS0015501	2.16	0	0.21	0	0	0	0	0	0	0	0	0	0	0	0	0	0
EAS0016678	3.14	0	0.17	0	0	0	0	0.3	0.15	0	0	0	0	0	0	0	0
EAS0007634	38.16	15.19	19.09	11.86	10.1	5.23	6.9	15.88	21.57	17.33	8.11	6.26	6.63	24.7	18.51	15.47	16.27
EAS0008413	63.87	0.21	0.3	0	0	0	0	0	0	0.12	0	0	0	0	0	0	0
EAS0012134	7.06	18.28	30.39	11.41	15.43	2.8	8.89	6.2	26.89	27.61	2.59	3.23	0.8	5.35	50.16	15.6	0.36
EAS0007691	0.14	5.03	0.59	0.21	11.62	0.5	4.97	0.92	2.83	3.02	0.07	0	0.06	5.51	1.71	4.46	0.64
EAS0011645	159.73	79.4	67.11	281.45	410.2	163.02	96.29	143.22	125.77	146.83	131.89	112.19	83.8	80.98	109.61	86.03	122.77
EAS0009598	0.1	9.03	29.49	2.82	5.41	6.14	48.38	1.45	4.61	2.12	0.17	0.71	0.27	39.91	3.34	5.24	125.15
EAS0018842	2.43	10.59	14.2	2.54	9.02	1.57	3.15	2.72	7.2	6.07	1.96	2.22	1.27	1.28	10.14	11.17	0
EAS0018809	6.18	6.76	2.37	0.28	5.69	1.64	1.59	0.27	0	0.79	1.49	2.23	0.08	0.14	0.24	2.72	0
EAS0003928	0.39	0.31	26.21	0	0.09	0	2.98	0.1	0.19	0.27	0	0	0	0	0.08	0.79	0
EAS0000219	0	0	0	0	0	0	0	0	0	0	0	0	0	0	0	0	0
EAS0013083	0	0	0	0	0	24.58	0	0	0	0	0	0	0	0	0	0	0
EAS0000081	0.57	2.07	1.74	1.25	0.9	0.69	2.38	0.35	3.33	5.27	0.79	0.3	0.27	0.45	2.42	3.37	0
EAS0021547	4.82	11.96	1.76	3.62	8.82	1.24	2.31	0.12	13.27	8.2	1.02	2.46	0.85	10.83	8.58	7.1	1.16
EAS0021598	14.27	55.2	4.79	0.2	72.51	0.17	16.19	5.43	7.8	5.54	0.78	0.73	0.33	0.1	8.4	22.18	0.04
EAS0018326	0	8.84	0	0	0	0	0	0	0	0	0	0	0	0	0	0	0
EAS0004770	35.1	17.11	44.75	36.07	25.08	13.79	39.81	38.39	28.51	32.3	24.17	27.85	21.19	30.49	29.62	16.87	33.76
EAS0005752	0.18	3.58	1.78	13.99	3.94	1.59	3.2	3.72	2.16	3.18	7.29	8.88	8.95	2.67	4.3	4.4	0
EAS0017098	16.16	124.95	344.42	44.66	94.07	11	46.07	173.87	150.96	196.61	21.63	25.76	26.36	20.36	54.03	134.26	29.17
EAS0001764	45.39	23.32	35.22	44.9	12.44	13.27	32.28	7.22	40.73	35.95	25.56	20.57	12.51	9.8	46.62	17.07	0
EAS0010320	0.18	0	0.17	40.04	0.12	0.04	0.03	0	0.03	0.03	68.36	52.4	48.83	0.09	0.73	0.67	0
EAS0020986	0	0	0	0	0	39.24	0	0	0	0	0	0	0	0	0	1.54	0
EAS0017917	5.07	17.04	69.87	18.25	29.41	0.16	4.23	31.48	44.03	50.43	10.66	10.87	6.35	164.88	30.99	90.34	0.31
EAS0006368	13.97	8.86	6.35	3.29	5.52	3.36	5.62	2.47	8.25	9.96	2.45	1.98	2.16	12.72	10	7.04	6.3
EAS0015167	0	3.74	0	6660.02	0.88	0	0	3.53	7.66	9.69	1	0.62	4.17	0	82.82	4.82	0
EAS0006657	0.88	1.67	0.96	0.66	1.19	0.2	3.32	2.95	2.83	2.11	0.94	1.93	0.56	4.02	1.87	2.97	0.66
EAS0011170	9.85	40.84	23.96	8.05	29.58	18.38	26.69	13.24	19.23	21.79	3.39	3.63	2.25	25.39	18.4	23.94	5.6
EAS0005803	12.04	20.11	35.28	43.79	8.21	2.26	8.71	28.13	24.53	25.55	14.69	12.96	11.06	3.67	17.65	16.5	0.93
EAS0002115	0	0	0	0	0	0	0	0	0	0	0	0	0	0	0	0	0
EAS0014975	3.39	11.33	10.94	12.72	5.17	17.85	2.46	1.59	13.22	12.83	55.59	31.55	12.35	2.29	17.15	7.63	1.5
EAS0021441	26.06	94.94	166.7	51.84	21.19	23.45	16.1	42.96	74.05	48.29	10.92	15.62	12.24	21.29	36.51	28.28	4.44
EAS0021395	46.93	46.62	45.6	70.71	26.99	7.98	20.87	21.81	32.2	35.45	17.99	16.96	14.4	36.37	34.4	39.35	24.8
EAS0010115	6.4	7.68	63.77	11.75	15.05	1.47	11.65	33.76	34.67	28.4	7.13	8.47	6.2	4.02	25.23	19.25	1.33
EAS0004508	1.64	7.59	2.52	2.69	3.02	3.09	1.27	0.43	4.79	5.27	0.48	0.75	0.27	2.04	12.86	9.21	0.6
EAS0002374	47.78	30.7	46.52	24.57	27.21	9.64	35.28	40.43	21.64	23.18	24.84	23.64	25.18	31.65	19.1	38.57	77.3
EAS0014010	6.47	7.77	12.56	46.62	22.68	7.18	4.11	3.3	10.66	9.5	25.64	18.81	15.83	10.05	10.09	12.32	3.72
EAS0015693	1.93	0.47	0.06	31.7	0.35	0.21	0.6	0.07	0.9	0.27	15.14	16.1	16.6	11.7	0.28	3.05	12.98
EAS0007639	63.87	10.7	13.27	3.8	5.1	2.69	9.62	9.3	12.47	10.34	2.53	2.35	1.63	8.66	5.54	19.71	6.72
EAS0006887	7.86	52.87	77.31	29.7	24.58	8.63	32.29	44.05	22.93	34.39	12.67	11.21	9.44	32.59	24.89	39.74	147.92
EAS0020330	50.16	10.6	7.17	7.07	14.38	3	16.65	0.51	19.85	12.64	1.66	2.18	0.92	17.81	30.78	16.61	24.95
EAS0014222	30.06	0.55	24.21	0	0.55	0.4	1.04	0.67	0.56	0.43	0.16	0.08	0	0.7	0.2	0.58	1.21
EAS0003525	1958.58	0.8	3.36	0	0.48	0.17	0	0	0	11.52	0	0	0	0	0.64	0	0
EAS0009629	213.88	37.1	117.36	588.06	65.42	33.44	99.91	85.83	38.7	51.89	424.76	385.59	357.46	55.93	59.37	110.65	65.17
EAS0011669	0.87	2.1	3.18	0.4	0.19	0	0	0.29	1.85	0.94	1.5	1.53	0.83	1.02	2.51	3.17	0
EAS0019703	18.99	15.65	1	4.79	9.72	1.22	27.43	53.8	10.64	16.1	1.26	0.82	1.16	11.8	8.65	9.77	12.38
EAS0001998	0	0	0	0	1.39	0	0	0	0	0	0	0	0	0	0	0	0
EAS0004732	2443.49	0.77	1.62	0	0	0	0.14	0	0	5.13	0	0	0.07	0	0.72	0	0
EAS0020868	9.75	60.39	42.84	57.02	335.17	330.88	55.26	67.02	61.26	67.59	61.6	41.27	68.5	8.02	45.95	57.02	2.98
EAS0013058	1.08	22.66	7.73	61.85	38.82	43.33	55.98	52.97	76.35	43.19	17.33	36.21	30.67	10.04	86.71	57.08	0.8
EAS0005759	0	0	0.56	0	0	0	0	0	0	0	0	0	0	0	0	0	0
EAS0008645	3.9	12.92	13.56	2.87	11.57	4.19	17.65	3.59	22.63	21.97	1.66	1.71	0.9	24.97	13.65	13.44	3.58
EAS0015491	92.82	0.13	0	0.08	0	0.4	0	0	0	0.16	0.18	0.11	0.3	0	0	0	0
EAS0018706	17.12	1.77	4.62	1.35	2.94	0.63	2.56	1.55	5.35	4.11	0.68	0.63	0.31	8.06	4.44	3.12	1.58
EAS0003927	0.07	0.69	4.48	0	0.1	0	0.24	0.1	0.21	0	0.08	0.07	0	0	0	0.22	0
EAS0015375	0.92	34.69	10.19	2.52	20.55	13.33	101.14	1.45	16.16	8.86	0.4	0.98	0.54	381.15	11.61	35.85	172.6
EAS0007992	20.84	35.78	44.04	89.59	260.95	191.66	30.26	8.21	12.59	25.3	31.34	23.79	17.65	10.33	15.67	13.1	1.22
EAS0009736	0	1.28	0	0	0	0	0	534.88	113.47	329.86	0	0	0	0	0	0	0
EAS0013931	10.82	17.68	0.91	17.64	55.04	36.98	13.08	16.68	9.69	17.49	31.38	21.99	26.9	7.95	1.77	18.65	3.52
EAS0009648	0.2	123.16	8.01	10.17	8.53	9.87	25.07	0.15	4.79	0.94	0.07	0.47	3.01	54.24	10.08	2.56	2.81
EAS0003173	0.64	0	78.01	0	0.07	0.1	0.75	0	0	0	0	0	0	0	0.13	2.84	0.19
EAS0015582	21.36	7.33	20.94	7.9	8.93	3.09	3.65	1.07	10.89	5.21	2.45	3.35	2.65	5.41	15.6	6.96	0.96
EAS0000671	1.39	6.37	17.85	3.06	4.69	2.66	2.84	3.83	5.26	6.13	1.08	1.61	1.51	7.9	4.6	4.85	2.55
EAS0003221	90.65	134.01	96.39	144.28	101.73	115.61	102.41	126.11	55.78	70.66	97.65	107.72	93.75	79.25	58.62	104.49	221.83
EAS0018585	6.99	2.72	0	2.13	6.98	0	0	0	0	0	0	0	0	6.71	0.15	0	0
EAS0021320	84.18	41.47	21.3	14.63	23.44	2.36	21.63	34.32	15.82	17.71	6.83	8.02	8.88	19.6	11.55	20.64	35.14
EAS0011451	133.16	6.25	0.97	0.05	2.64	0.26	17.75	1.62	0.93	1.34	0.04	0.07	0	0.11	0.92	0.11	0
EAS0018442	8.1	12.79	10	17.03	2.79	0.46	9.98	67.52	31.68	28.05	6.57	8.71	4.43	1.9	19.26	13.76	0
EAS0008759	0	0	108.44	0	0	0	0	0	0	0	0	0	0	0	0	0.29	0
EAS0002302	323.45	37.48	45.57	25.44	66.04	11.6	35.68	49.53	53	55.36	5.85	8.37	7.07	22.49	50.79	25.44	2.17
EAS0002746	11.43	14.07	6.77	6.36	7.76	3.13	10.89	6.7	11.28	8.7	2.04	2.36	2.2	13.94	8.08	5.19	4.51
EAS0003675	15.31	26.29	24.31	3.85	14.7	4.99	12.55	5.69	24.85	23.27	3.81	3	2.3	22.26	15.54	15.85	5.56
EAS0012077	0.04	0	0	0	0	0	0	0	0	0	0	0	0	0	0	0	0
EAS0003329	1.97	0.15	0.3	0.05	0.03	0.02	0	0.02	0.02	0.01	0	0	0	0.02	0	0.02	0.03
EAS0014612	8.7	12.27	21.11	16.17	15.33	8.53	12.37	25.79	11.32	15.23	10.17	7.77	5.53	15.59	18.71	14.66	4.68
EAS0021263	10.17	24.04	19.27	8.1	40.09	1.11	13.28	0.91	10.13	9.17	106.21	93.22	43.33	34.48	19.62	17.54	1.51
EAS0007535	34.3	28.02	33.19	17.91	25.61	9	50.22	33.17	28.35	26.8	7.64	8.43	11.54	35.13	20.78	26.92	42.47
EAS0010455	33.3	113.29	40.83	116	108.89	6.47	54.78	29.56	44.95	50.32	166.05	56.66	42.48	95.88	31.12	34.01	101.87
EAS0015858	2.3	15.36	2.26	1.15	3.88	1.99	10.75	2.51	2.8	2.18	0.82	0.58	1.03	5.22	2.71	7.44	23.69
EAS0004623	3.49	0.14	2.14	0.09	0.54	0.21	19.08	0.04	0.29	0.28	0.06	0.08	0	0.35	0.22	0.04	0.07
EAS0000021	3.69	0	0.57	0	0	0.74	0	0.25	0	0.99	0	0	0	0	0	3.12	0
EAS0018923	26.13	11.03	16.66	5.75	10.99	4.54	8.79	5.04	17.91	20.29	5.14	4.5	2.4	16.71	10.24	16.58	5.4
EAS0018745	18.43	26.36	9.61	19.78	14.29	11.05	14.85	20.78	41.57	40.21	11.39	11.18	8.82	14.39	32.13	33.56	0.36
EAS0000513	0.25	0.2	0	0	0	0	0	0	0	0	0	0	0	0	0.11	0	0.33
EAS0018404	4.3	17.69	9.24	14.02	11.14	3.54	7.88	8.62	9.76	10.11	4.37	5.23	3.37	16.3	11.48	15.27	19.06
EAS0009082	7.15	3.32	43.05	2	0.92	0.21	0.39	0.59	0.92	0.88	0.09	0.09	0.23	0.22	1.9	1.18	0.34
EAS0013597	0	0	0	0	0	0	0	0	0	0	0	0	0	0	0	0	0
EAS0002468	54.9	111.52	55.76	70.88	72.35	36.32	72.63	83.17	87.77	71.69	33.52	35.81	29.72	115.99	58.74	96.4	114.24
EAS0013516	13.73	15.36	10.68	5.68	6.96	3.31	16.6	9.63	9.78	9.85	3.34	3.29	3.42	9.46	9.81	8.98	6.77
EAS0017248	19.95	0.42	19.89	0.15	8.57	0.69	1.17	0.29	3.35	4.31	0.35	0.64	0.33	0.3	0.38	31.75	0
EAS0004553	7.18	27.66	14.8	19.44	92.92	6.91	19.63	4.47	36.05	27.75	3.8	4.69	2.49	51.67	15.43	39.8	4.32
EAS0001376	17.18	19.77	148.52	37.29	28.39	7.62	34.72	108.61	37.54	49.42	104.89	112.3	142.41	17.57	59.26	25.38	33.15
EAS0018131	128.86	1.17	0.42	0	0.54	0.08	0	0.41	0.15	0.27	0.24	0	0.04	0.21	0.42	0	0
EAS0000088	1.48	10.24	2.26	0.68	1.73	1.44	5.3	0.45	6.1	4.93	0.45	0.42	0.75	6.16	3.9	5.5	2.69
EAS0020168	0.22	0.35	0.36	0	0	0	0.85	0	0.1	0	0	0	0	1.64	0	0.55	1.32
EAS0015405	0	0	338.99	0	0	0	0	0	0	0	0	0.15	0	0	0.39	3.07	0.21
EAS0002816	1.2	9.53	2.02	4.11	0.74	10.1	6.97	6.96	6.24	5.57	0.92	0.69	1.07	2.07	4.17	39.65	0.23
EAS0018649	3.59	1.02	112.33	0.12	10.71	6.84	0.46	0.11	1	1.18	0.37	0.68	0.65	0.23	1.19	13.84	0.1
EAS0014658	2.8	6.64	2.93	1.46	6.17	3.44	4.39	2.24	16.23	13.74	0.79	1.09	0.68	9.01	6.62	13.88	2.96
EAS0017886	19.74	19.49	52.49	18.03	27.93	6.46	81.63	79.33	36.83	63.13	5.03	11.22	8.82	89.17	93.52	62.73	22.55
EAS0015814	0	0	0	0	0	0	0	0	0.15	0	0	0	0	0	0	0	0
EAS0005396	1.1	28.85	1.47	0.05	32.7	11.76	20.79	7.46	9.7	10.23	0	0	0	0.76	0.19	0.66	0.46
EAS0002495	7.28	11.72	2.6	1.94	7.36	2.54	5.11	0.23	1.96	1.75	0.45	0.33	0.41	2.48	2.07	1.63	1.16
EAS0020589	13.9	14.52	13.97	29.08	19.39	6.07	16.98	17.37	26.91	25.13	40.75	32.91	25.19	26.66	22.96	17.37	80.64
EAS0019064	18.16	45.74	102.93	29.58	51.84	10.19	24.33	54.17	63.06	57.16	13.97	11.11	12.83	55.39	63.55	64.3	39.77
EAS0015955	2.46	0	0	0	0.04	0	0	0.04	0.04	0	0	0	0	0.04	0.04	0.04	0
EAS0008370	2.83	1.89	3.25	2.04	2.7	0.64	0.67	1.12	1.71	2.55	0.92	0.67	0.42	2.79	3.24	1.33	0.69
EAS0014915	0.15	0.54	0	0.23	0.33	0.08	0.13	0	0	0	0.08	0	0	0	1.16	0	0
EAS0000484	7.12	6.58	6.58	2.76	4.6	1.36	3.72	4.35	2.59	5.07	0.69	0.27	0.3	2.53	3.85	2.88	0.18
EAS0014941	2.97	16.83	28.37	3.6	14.79	4.09	3.6	0.76	25.07	14.73	6.22	4.9	2.93	20.86	17.88	12.24	2.77
EAS0012143	0	0.75	1.05	0.19	0.36	0	0.74	1.09	0	0.52	0	0	0	2.18	0.24	0	0.33
EAS0018511	0	2.08	0.7	0.31	0.79	1.79	16.21	0.6	1.55	0	0	0.42	0.19	0	3.47	0.64	0
EAS0012308	1.71	0	0	0	0	0	0	0	0	0	0	0	0	0	0	0	0
EAS0001637	23.35	39.52	26.27	14.81	39.08	12.64	38.65	27.24	41.82	45.57	18.3	17.71	13.55	37.08	26.2	33.91	38.18
EAS0005997	0.33	0	0	0	0	0	0	0	0	0	0	0	0	0	0	0	0
EAS0012196	0.74	19.24	3.58	0.32	0.37	1.1	0.23	0.03	1.64	0.59	4.9	4.31	1.82	0.12	2.03	0.95	0
EAS0018797	0.11	0.26	0.36	0.16	4.99	331.61	0.37	2.2	238.92	208.98	0	0	0	1.14	0.28	0.33	0.43
EAS0011059	7.35	1.26	28	6.93	12.14	19.63	1.07	3.68	1.14	0.95	2.72	6	2.82	0	0.68	0.64	0
EAS0003285	145.39	194.55	91.24	71.41	136.51	42.03	189.28	177.76	125.12	135.6	59.95	55.52	40.99	185.75	108.79	178.23	249
EAS0014594	0.17	0	0	0	0	0	0	0	0	0	0	0	0	0	0	0	0
EAS0018283	0.22	17.04	0	0.77	5.12	0	34.8	3.59	55.59	33.92	0.85	3.21	0.63	1.46	11.27	14.35	0
EAS0004584	3.47	40.25	0	17.83	42.68	5.54	75.44	0	0	0	0	0	0	29.6	27.16	135.54	0
EAS0003316	24.28	0	0	0	0	0	0	0	0	0.48	0	0	0	0	0	0	0
EAS0005879	0.4	2.64	0.17	0	0.14	0	0.17	7.26	9.25	8.8	0	0	0	0	3.84	37.01	0.26
EAS0000940	4.09	29.87	0.81	0.81	3.8	0.57	6.3	3.03	4.51	3.39	0.06	0.02	0.16	7.4	2.77	6.22	1.44
EAS0002767	0	0	0	0	0	0	0	0	0	0	0	0	0	0	0	0	0
EAS0006747	0	0	0	0	0	0	0	0	0	0	0	0.28	0	0	0	0	0
EAS0018166	0.14	0	0	0	0	0	0	0	0	0	0	0	0	0	0	0	0
EAS0017392	23.88	1.72	6.95	28.73	9.31	4.8	3.03	2.61	3.63	5.01	9.68	9.66	7.22	4.07	4.83	4.91	1.29
EAS0006925	140.65	29.7	51.15	4.61	38.14	1.45	16.83	9.55	12	12.21	0.6	1.95	1.25	2.54	17.05	7.95	5.41
EAS0012221	0.42	2.12	0.39	0.23	0.33	0.91	7.06	14.65	16.77	34.48	0	0.08	0	9.71	3.68	0.82	13.2
EAS0014558	8.99	100.8	68.23	9.49	65.33	15.34	55.96	42.06	51.46	47.27	3.93	4.41	2.3	103.43	38.46	56.32	51.05
EAS0017626	37.64	40.84	228	12.07	138.36	15.35	18.4	17.76	43.89	48.46	7.04	6.75	4.94	41.99	33.25	24.17	19.68
EAS0002538	4.14	23.36	33.38	16.87	16.74	8.31	15.59	26.4	28	22.08	10.97	10.06	7.82	26.58	23.56	26.94	44.89
EAS0003351	55.85	69.65	28.38	15	53.85	18.87	52.57	34.14	50.04	46.43	6.82	7.82	6.79	39.94	27.88	26.99	21.98
EAS0016830	345.94	9.11	8.78	7.81	11.16	4.94	10.2	31.99	17.75	18.82	10.51	8.02	5.94	17.45	13.7	19.26	9.98
EAS0002224	81.8	217.17	550.41	302.52	173.13	60.4	252.14	237.09	232.43	210.73	75.06	96.36	103.93	424.45	254.9	331.73	401.02
EAS0021680	115.16	67.44	199.6	39.17	125.55	34.03	80.11	80.21	118.35	110.96	41.84	20.91	10.09	106.68	133.31	77.33	47.57
EAS0005019	0	0	0	0	0	44.29	0	0	0	0	0	0	0	13.05	0	0	0.15
EAS0020857	209.63	454.98	176.47	212.24	210.96	96.41	403.22	752.27	383.06	463.67	75.56	90.25	104.48	399.75	421.73	363.28	652.9
EAS0011956	10.89	10.2	11.18	5.25	14.09	0.96	3	7.02	8.22	7.8	2.8	3.07	2.94	9.4	6.52	10.54	5.53
EAS0008426	5.68	48.53	25.61	28.56	28.16	9.82	33.24	36.25	30.67	29.02	17.19	16.39	13.57	28.6	36.95	42.46	86.76
EAS0000120	0	0	0	0	0	0	0	0	0	0	0	0	0	0	0	0	0
EAS0011006	50.73	134.87	112.78	148.25	189.07	64.15	171.84	290.36	159.58	174.09	99.68	104.19	99.76	211.1	149.19	184.42	464.04
EAS0007407	13.64	15.66	16.02	5.55	13.04	4.63	4.13	5.71	14.36	13.53	5.32	3.64	3.18	10.91	13.09	9.41	5.2
EAS0015929	0	1.82	0.55	0.33	6.75	3.53	1.1	0	0.31	0.38	0	0	0	6.58	0.21	0	53.16
EAS0007536	87	13.59	40.89	19.25	11.56	6.77	15.6	21.9	13.77	13.17	18.55	18.36	20.5	10.75	13.69	13.67	7.71
EAS0020602	4.35	1.35	1.49	0.48	1.7	1.68	1.3	0.36	4.08	1.76	0.31	0.22	0.2	3.23	1.78	4.34	1.55
EAS0016337	5.83	14.28	98.78	20.13	30.78	3.41	12.46	11.7	30.28	34.41	29.85	38.17	13.1	12.99	23.75	21.53	1.21
EAS0005012	61.11	148.19	597.38	131.65	254.77	130.48	76.11	56.7	192.24	156.94	35.1	37.4	28.3	79.15	119.9	59.25	25.61
EAS0018884	12.77	8.73	6.72	8.26	4.52	2.81	7.41	7.86	5.48	7.32	2.9	2.33	1.91	8.15	5.93	7.52	7.23
EAS0012234	0	0	0	0	0	0	0	0	0	0	0	0	0	0	0	0	0
EAS0016026	0	0	0	0	0	0	0	0	0	0	0	0	0	0	0	0	0
EAS0006577	0	1.21	1.91	0.19	1.27	0	0	0.18	0.18	0.35	0	0	0	0	0.81	0.19	0
EAS0009284	0.04	1.85	2.03	0.12	0.45	111.85	1.77	0.17	1.12	2.15	0.12	0.15	0	0.65	0.95	0.35	0
EAS0017729	0.25	1.19	0.63	0.56	1.25	1.79	44.24	0.54	5.57	1.91	0	0.25	0.44	2.06	1.27	1.14	1.15
EAS0003311	28.51	39.54	20.09	14.58	25.55	9.96	74.02	23.29	28.1	29.14	12.89	12.73	8.74	50.34	19.71	23.79	26.8
EAS0007870	8.83	23.15	23.43	12.7	28.21	9.46	16.72	6.41	19.77	15.82	9.27	8.4	6.2	17.88	14.02	23.99	8.6
EAS0010414	67.3	33.57	62.49	96.63	46.51	10.66	72.5	107.81	51.13	62.76	40	39.6	38.29	39.34	52.39	28.79	38.34
EAS0008552	185.01	46.21	192.1	57.47	39.52	10.92	55.05	102.92	63.71	70.74	30.09	23.06	27.6	53.03	70.83	55.97	70.9
EAS0001785	1.69	0	0	0	0	0	0	0	0	0	0	0	0	0	0	0	0
EAS0013970	0	3.08	1.53	0	0	0	1.85	0	0.53	0	0.19	0	0	0	0.93	0.84	4.42
EAS0021405	11.73	8.58	4.27	3.49	5.34	6.64	8.13	1.36	6.55	4.15	3.32	2.94	2.29	10.57	3.86	4.91	17.5
EAS0007066	2.22	10.46	1.29	0.8	8.18	3.23	34.19	0.56	3.43	1.92	0.16	0.76	0.41	111.88	5.02	26.07	328.88
EAS0018839	2.76	40.05	4.62	6.89	12.77	8.4	30.95	1.2	8.82	3.48	0.83	1.96	1.51	72.98	12.14	11.4	8.03
EAS0012692	6.61	21.26	30.38	155.68	106.51	73.31	36.15	66.57	36.33	36.98	166.59	102.84	112.88	30.57	43.74	38.35	21.99
EAS0006054	0.19	10.99	0.16	0.29	3.23	0.3	20.26	148.83	74.58	55.97	0	0.1	0	20.17	63.24	129.76	1.15
EAS0011907	1.68	7.54	18.88	10.52	2.43	4.08	11.44	15.4	7.01	10.47	5.77	3.7	4.07	9.32	2.87	8.81	21.1
EAS0000408	2.16	9.16	0.05	0.09	3.43	1.28	3.13	7.27	4.07	2.72	0	0	0	1.15	1.49	1.62	3.1
EAS0003583	31.71	32.19	42.08	58.54	32.93	28.91	33.44	46.13	21.95	24.38	29.75	38.61	31.53	23.6	37.76	36.9	55.09
EAS0001798	1.52	9.4	4.93	4.67	10.31	8.38	11.17	22.7	11.83	12.64	3.19	2.64	1.9	10.01	7.91	12.71	15.58
EAS0012923	21.25	31.01	32.39	11.66	23.61	12.52	9.77	13.47	12.29	12.61	13.29	12.76	13.24	13.53	10.16	7.56	23.21
EAS0017513	1.92	9.76	6.16	3.65	6.3	5.02	36.77	2.66	7.8	6.68	1.29	0.91	0.81	85.67	7.82	20.45	164.75
EAS0013948	0	0.51	0	0	0	0	0	0	0	0	0.45	0.07	0.19	0	0.09	0.65	0
EAS0017527	209.32	28.08	33.06	7.06	21.87	9.02	7.83	5.51	26.43	27.51	4.19	3.49	1.41	6.88	26.6	13.07	1.55
EAS0007117	23.77	32.01	29.51	9.98	16.16	4.85	21.21	11.21	19.68	16.37	5.36	6.43	4.89	21.84	12.21	26.19	24.91
EAS0016608	0.19	0	0.08	0	0	0	0	0	0	0	0	0	0	0	0	0	0
EAS0018864	134.97	47.02	123.89	60.55	60.97	63.99	29.33	145.07	87.88	71.32	87.25	57.76	54.08	34.1	63.61	48.48	63.89
EAS0009569	0	0	0.14	0.12	0	0	0.7	0.12	0	0	0	0.08	0.07	0	0	0	0
EAS0013167	7.02	12.51	10.19	3.92	9.9	4.36	6.41	5.86	14.18	12.4	3	2.98	1.53	16.57	11.83	12.69	7.6
EAS0008189	3.69	37.01	35.86	7.03	17.34	15.33	26.35	18.78	39.49	39.81	5.42	4.69	3.04	80.39	26.06	17.37	10.44
EAS0011096	0.92	1.08	0.35	0	0	0	0.23	334.53	50.13	57.7	0	0	0	0	55.97	33.44	0
EAS0007096	4.88	133.69	66.23	18.46	79.28	27.63	409.34	16.09	59.4	31.37	2.76	6.3	3.69	594.88	39.44	214.63	2337.81
EAS0017065	1.03	0	3.2	10.86	0	0	0	0	0	0	0	0	0	0	0	0	0
EAS0002963	0	0.44	0.15	0	0.26	0.09	0	0	0	0.51	0	0	0	0	0.12	0	0
EAS0000731	0.69	4.47	19.84	0.07	1.71	0.51	11.55	10.59	5.87	5.29	0	0.09	0.04	7.43	2.47	37.17	14.3
EAS0016100	1.08	11.94	1.29	3.75	5.34	3.01	5.43	10.53	15.35	17.56	1.08	1.34	1.2	4.17	8.85	13.73	3.74
EAS0015678	0.19	0.46	15.91	0	0.55	0	0.37	0.4	1.9	2.43	0.03	0	0.05	0	0.14	0.37	0
EAS0006157	86.62	34.72	25.68	10.98	28.7	10.2	16.75	15.26	18.92	17.03	5.46	4.31	5.61	25.6	20.71	19.93	27.51
EAS0018558	0	0	0	0	0	0	0	0	0	0	0	0	0	0	0	0.1	0
EAS0011577	87.37	53.66	107.8	45.93	120.51	33.76	113.66	100.17	72.01	76.52	23.27	25.36	27.31	82.08	78.03	53.89	33.43
EAS0006823	0	0	0	0	0	0	0	0	0	0	0	0	0	0	0	0	0
EAS0005430	20.25	25.42	21.44	4.1	4.76	4.24	9.39	1.27	14.77	16.15	2.7	3.24	0.42	0.66	3.29	4.73	0.96
EAS0021740	2.68	2.54	2.45	0.88	2.24	1.68	2.47	3.26	4.33	4.16	0.57	0.37	0.1	6.01	2.72	3.26	5.14
EAS0001646	34.08	0	0	0	0	0	0	0	0	0.13	0	0	0	0	0	0	0
EAS0010346	0.08	2.16	4.84	2.18	1.19	0.04	5.45	1.03	18.4	11.5	0.46	0.73	0.35	0.3	1.47	1.13	0.61
EAS0018620	0.37	4.88	3.39	0	0	0	0	0	0	0.52	0.2	0.18	0.16	4.15	0.47	0	0
EAS0015061	41.55	41.56	106.07	39.55	66.57	24.28	44.49	86.88	74.32	97.37	80.55	49.85	27.02	67.56	96.76	39.21	37.07
EAS0015472	0.27	0.06	2.48	0	0	0	0	0	0.04	0	0	0	0	0	0	0	0
EAS0020564	0.74	0	0	0	0.17	0.09	0.17	0	0	0	0	0	0	0	0	4.4	0
EAS0018192	6.62	12.07	78.97	122.03	27.77	27.77	18.49	20.71	17.1	19.82	41.24	44.08	36.78	20.11	25.06	11.69	4.99
EAS0021009	11.1	7.63	335.42	1.32	7.77	0.18	6.42	3.72	5.62	4.93	0	0	0	2	1.13	2.55	1.39
EAS0013566	1.47	0.05	0	4.92	0.03	0	0.04	24.3	9.54	11.36	0.02	0	0.02	1.34	0	0.14	0
EAS0015023	0.27	38.64	0.68	6.61	8.09	0.55	12.44	10.48	60.56	57.12	5.55	4.79	0.36	26.66	39.76	25.41	0
EAS0013991	14.46	13.45	5.79	3.55	7.84	3.34	8.97	6.64	9.91	8.17	3.43	2.77	2.42	15.58	6.98	7.86	6.02
EAS0003687	65.84	210.96	56.65	77.15	132.59	84.17	606.07	126.83	342.09	226.1	15.7	27.12	25.25	695.42	138.74	267.65	1661.41
EAS0016914	0.12	5.12	0.8	1.25	2.92	1.84	4.32	10.39	6.78	6.37	0.19	0.41	0.21	4.77	4.2	3.97	5.73
EAS0008766	0.46	1.51	0.72	0.53	1.35	1.33	1.24	197.7	26.7	10.54	0.43	0.57	0.46	0.28	1.31	917.78	1.23
EAS0007309	0	0	0	0	0.22	0	0	0	0.22	0	0	0	0	0	0.39	0	0
EAS0001407	0	1.29	0	0.4	2.29	0	0	0	0	0.76	27.21	33.81	27.32	0	0.68	1.66	0
EAS0013247	4.43	2.7	6.03	3.67	3.44	1.5	3.03	4.15	4.98	4.34	5.32	5.95	6.31	4.51	3.49	3.22	3.98
EAS0015105	28.08	19.61	13.16	7.01	13	3.07	13.4	17.11	18.16	18.06	4.07	4.96	3.71	13.07	20.17	15.9	12.63
EAS0018382	0	0	0	0	0	0	0	0	0	0	0	0	0	0	0	0	0
EAS0019045	0	0	0	0	0	0	0	0	0	0	0	0	0	0	0	0	0
EAS0019564	165.45	16.63	14.27	6.23	23.08	8.18	22.49	19.53	17.49	17.73	4.56	3.62	2.75	22.24	17.23	13.53	16.02
EAS0004619	8.21	14.58	10.44	4.13	11.59	2.94	4.42	11	21.98	20.76	0.71	1.09	0.89	6.66	14.8	36.32	1.95
EAS0001031	11.26	40.2	28.91	13.26	55.05	19.12	19.74	28.28	35.56	44.15	10.11	9.05	6.09	36.85	29.58	37.52	13.84
EAS0020669	9.44	71.89	31.56	12.73	45.41	13.54	141	21.63	103.89	90.22	3.38	4.97	2.57	254.53	136.74	109.84	394.37
EAS0002508	6.3	154.16	6.26	34.7	45.91	5.75	132.71	69.46	89.69	53.91	6.06	8.86	8.59	25.65	69.91	105.26	62.29
EAS0014094	0	3.98	0	12.97	1.14	0.07	0.37	2.63	4.59	4.22	1.68	2.92	3.88	0.87	4.82	3.83	0
EAS0010875	1.64	2.3	4.1	4.66	4.74	0.87	4.4	4.37	4	3.15	3.11	2.84	2.94	4.71	3.64	22.47	1.4
EAS0003775	3.28	2.2	9.52	2.36	1.99	1.29	5.11	2.68	4.08	4.67	3.26	1.81	1.45	3.88	5.15	2.49	0.34
EAS0013088	0.19	1.39	7.78	19.89	4.16	0.79	6.67	3.78	23.67	20.71	5.91	8.19	7.07	0.87	10.99	8.06	0
EAS0007177	24.66	27.66	27.4	18.66	20.92	12.37	16.4	12.82	37.08	31.16	11.39	7.93	5.68	42.98	28.84	25.66	34.93
EAS0003849	0.3	0.48	0	0	0	0	0	0	0	0	0	0	0	0	0	0	0
EAS0015657	0.06	0	14.33	0.27	0	0	0.7	451.13	74.31	58.47	0	0.06	0.1	0	0.99	0.36	0
EAS0009752	0	0	0	0	0	0	0	63.76	21.59	220.37	0	0	0	0	0	0	0
EAS0014971	8.61	5.63	2.76	0.43	3.8	0.44	12.65	0.52	2.16	2.68	0.38	0.28	0.25	5.39	2.65	0.97	1.77
EAS0008914	1.48	0.34	0.83	0.74	1.12	0.65	0.71	476.43	930.44	2728.97	0.15	0.21	0.19	0.64	0.45	5.13	0.09
EAS0021240	0.33	0.4	0.56	0	1.91	0	0.28	0	0	0	0	0	0	0.25	0.21	0.76	0
EAS0008269	0.66	0.09	45.41	0.03	0.54	0.02	0.1	0.03	0.14	0.03	0	0	0.02	0.09	0.22	0.28	0.1
EAS0001514	17.23	72.22	41.15	29.33	47.86	16.25	59.33	78.28	66.92	64.97	31.61	29.78	24.13	62.42	39.64	65.29	100.34
EAS0010315	0	1	0.57	0	2.77	0	0	0	0	0	0	0	0	0	0	36.78	0
EAS0011011	0.84	83.37	12.4	11.03	30.64	18.55	233.3	6.14	15.41	10.16	0.64	2.88	1.18	566.18	21.37	70.75	1415.84
EAS0010772	1.6	14.77	19.94	29.47	6.27	0.34	5.72	11.52	48.3	27.34	13.18	19.83	12.38	0.4	77.02	38.61	0.06
EAS0006587	0.26	0	0	0.93	0.89	0	2.39	0	1.28	0.25	150.74	111.66	53.27	0	0.11	0	0
EAS0021649	114.69	14.36	6.52	3.64	7.81	3.31	12.16	29.73	46.95	62.43	0	0	0.1	1.5	6.24	1.69	0
EAS0019985	453.13	101.12	116.84	96.19	69.85	52.14	86.73	89.98	59.18	70.71	72.68	70.55	70.11	66.51	74.19	84.46	96.76
EAS0016030	0	0	0	0.08	0.16	0	2.11	0	0.98	0.24	0	0	0	0.34	0.07	0.6	0.29
EAS0000611	12.28	40.02	40.61	14.6	28.22	10.78	35.43	26.98	37.58	42.68	16.03	8.82	7.44	46.98	33.59	23.48	35.33
EAS0017807	17.09	20.58	33.67	12.53	18.98	3.68	5.69	3.26	25.11	16.41	3.46	4.34	4.07	17.27	49.87	15.87	1.21
EAS0003896	64.43	65.13	285.77	162.7	166.85	48.72	158.7	147.87	122.62	143.31	134.42	136.84	92.61	89.84	164.44	76.34	37.94
EAS0013226	3.72	0	0.63	0	1.8	0	2.11	0.36	0.72	0	0	0	0	0	0.16	0	0
EAS0009264	4.1	53.69	19.66	18.94	38.09	27.44	65.02	19.65	37.84	31.31	16.52	13.68	12.99	89.73	35.09	52.61	121.78
EAS0021696	30.16	47.76	96.06	48.63	47.9	19.66	127.36	113.27	92.68	86.01	48.58	61.49	66.41	96.65	78.09	66.01	137.94
EAS0004196	0.52	15.72	3.33	1.31	8.64	1.2	5.01	28.96	16.53	16.09	0.61	0.52	0.31	4.75	2.39	2.29	1.82
EAS0016231	93.81	111.36	45.81	45.63	85.5	53.97	93.17	143.69	88.02	108.32	16.57	17.89	14.54	115.04	47.79	103.33	137.6
EAS0004650	56.94	20.12	39.66	9.7	18.87	5.45	21.69	11.24	14.11	19.93	12.16	9.51	6.15	18.93	23.68	14.54	4.87
EAS0004983	0	0	0	0	378.57	0	0	0	0	0	0	0	0	0	0	0	0
EAS0003938	1.12	24.23	12.14	8.93	14.61	12.65	41.05	17.91	20.35	19.36	3.41	4.04	3.12	28	17.08	15.63	29.04
EAS0005900	0.89	21.57	3.85	0.95	5.58	4.96	25.63	6.1	11.91	7.77	0.8	1.25	0.84	12.19	5.22	8.56	3.89
EAS0020467	31.41	0.17	0.04	0	0.03	0	0.6	0	0	0.1	0	0.02	0.02	0.07	0.03	0.04	0
EAS0018771	7.49	8.44	12.86	2.06	9.75	2.2	4.87	6	11.81	10.72	1.6	1.24	0.89	9.84	13.49	6.33	7.64
EAS0013045	0.39	0.15	1.31	0	0.37	0.33	0.98	1.13	1.03	0.81	0	0.13	0.17	0.98	0.33	1.18	4.13
EAS0018389	0.65	0.39	36.96	0.08	0.31	0	0	3.31	0.78	0.98	0.06	0.16	0	0	0.14	0.25	0
EAS0019472	131.61	18.53	20.06	31.7	25.38	12.1	17.03	9.79	15.52	17.87	11.14	9.61	10.79	44.6	24.25	25.07	12.04
EAS0002920	127.76	0.38	0.16	0	0.23	0	0.16	0.09	0.09	0.93	0.03	0	0	0	0.16	0	0
EAS0003530	6.52	23.78	1.8	1.6	25.01	3.77	26.48	104.62	51.3	55.41	0.07	0.79	0.35	5.44	13.27	23.47	1.48
EAS0018213	1.94	9.12	19.68	3.5	7.87	7.33	1.48	1.13	5.78	4.9	2.79	4.05	1.98	5.59	6	5.34	2.69
EAS0018917	0.07	32.47	15.49	3.22	0.45	1.32	5.04	1.31	1.9	1.11	0.15	0.14	0.12	0.52	8.61	6.23	0.63
EAS0004725	80.25	16.14	13.7	6.67	43.35	3.84	15.57	9.29	11.12	12.23	5.97	5.22	3.34	15.3	7.5	22.27	7.05
EAS0008381	4.06	13.15	8.79	4.32	6.91	5.19	8.99	7.99	5.45	6.34	2.94	2.49	2.44	7.05	7.05	11.29	45.93
EAS0013443	0	0.3	0	0	0.36	0.13	0.21	0	1.08	1.04	0	0	0	0.19	0	0	0
EAS0010399	38.79	0.94	3.59	2.32	3.63	2.61	0	3.93	13.01	8.52	1.45	0.58	0.35	13.46	6.45	4.5	3.68
EAS0016749	0.18	0	0.15	0.14	0	0	0.15	0.4	0.39	0.25	0	0	0	0.14	0.12	1.24	0.24
EAS0016119	1.52	7.23	2.34	2.5	1.51	0	1.29	1.44	1.44	2.17	0.4	0.81	0.6	0.55	8.16	3.99	0
EAS0018106	7.24	56.76	59.03	20.22	48.04	35.68	83.86	33.75	53.32	51.05	15.43	11.85	5.73	82.85	61.66	38.79	30.84
EAS0020841	5.04	19.85	12.9	9.88	11.99	4.02	10.12	9.08	19.72	15.48	4.76	3.84	3.22	21.14	13.82	15.14	8.33
EAS0008185	107.3	16	23.45	78.69	40.98	59.66	19.99	2.86	20.11	22.42	38.18	25.92	16.11	24.94	32.89	12.91	7.06
EAS0009075	27.25	29.55	56.89	75.63	57.65	24.67	47.11	60.09	44.99	54.37	48.05	47.29	35.99	39.97	50.46	37.59	35.28
EAS0000412	2.07	14.04	27.06	8.81	14.22	2.88	15.93	14.07	8.86	9.71	3.29	5.6	5.72	11.96	7.38	30.22	14.91
EAS0003187	0.42	4.03	0.7	11.05	8.83	10.63	8.72	4.85	6.87	8.61	5.19	4.85	7.06	1.26	6.42	8.76	4.82
EAS0006989	0.7	0	0	0	0	0	0	0	0	0	0	0	0	0	0	0	0
EAS0017634	6.33	13.07	1.78	2.12	8.15	2.29	1.22	0.45	5.56	3	2.54	3.22	1.9	2.82	5.18	5.45	0.72
EAS0017297	13.05	66.9	14.87	44.53	12.66	4.31	156.45	85.81	183.58	90.86	11.75	16.39	15.5	9.43	159.62	115.22	0
EAS0011796	206.04	102.38	63.68	63.93	54.75	23.16	59.83	83.49	62.94	67.47	35.39	35.14	32.61	80.61	48.21	92.57	178.79
EAS0014042	12.08	19.69	4.97	10.68	9.76	2.45	16.07	4.46	20.52	13.95	11.83	7.15	7.14	26.5	18.37	17.06	65.33
EAS0011210	64.94	25.36	22.7	14.08	9.02	8.24	6.31	18.1	23.46	23.4	4.82	4	1.84	8.82	76.09	28.79	0.92
EAS0013728	10.08	32.6	4.64	1.03	0.17	1.42	75.61	33.05	61.62	80.68	0.12	0	0	16.84	0.29	8.08	77.35
EAS0015966	0.25	2.06	1.04	0.55	6.14	0.44	0.63	0.99	2.85	3.77	0.46	0.91	0.38	2.42	2.14	3.27	0.24
EAS0008125	0.51	0	0	0	70.5	74.97	0	0	0	0.05	0	0	0	0	0	5.36	0
EAS0007201	0.64	0	0	0	0	0	0	0	0.23	0	0	0	0	0.24	0	0	0
EAS0008019	10.53	22.54	49.97	7.01	39.12	23.18	9.5	2.52	25.62	25.18	5.41	4.52	1.9	42.02	26.91	12.5	16.36
EAS0018596	0.16	21.1	11.61	5.48	16.46	5.4	6.31	1.36	29.27	22.4	6.06	5.39	3.39	20.79	16.46	22.35	1.91
EAS0003701	0.57	0	0.97	0	0.83	0	6.35	1.24	2.96	9.08	0.31	0.29	0.26	11.71	0	8.58	3.61
EAS0002085	147.74	5.42	1.53	2.84	4.96	18.03	0.53	0.27	3.2	2.47	0.89	1.44	0.87	0.9	4.52	3.45	0.06
EAS0008009	0	0	0	0	0	0	0	0	0	0	0	0	0	0	0	0	0
EAS0007485	0	14.02	0	0	0	0	0	0	0	0	0	0	0	0	0	0	0
EAS0008070	0.47	15.58	1.9	24.14	6.77	10.92	2.32	0.62	6.07	6.02	51.5	28.55	20.68	4.33	10.56	8.03	0.02
EAS0010991	3.05	1.94	0.81	0.24	0.23	1.16	0.54	0.47	0.94	0.68	0.17	0	0	0	0.62	0	0.22
EAS0016298	6.67	26.85	18.54	55.44	39.73	13.02	19.37	34.14	26.48	27.61	42.4	34.75	36.53	14.77	25.27	60.51	22.2
EAS0014164	0	0	0	0	0	0	0	2278.03	517.34	1371.66	0	0	0	0	0	0	0
EAS0011461	0.21	1.42	4.11	7.49	1.85	17.52	2.31	2.6	3.94	3.34	1.25	2.1	2.59	0.9	5.78	3.95	0
EAS0021035	0.33	6.34	1.57	0	0.48	0	0.21	9.55	0.68	1.14	0	0	0	0.05	0.2	0	0
EAS0006261	0.17	9.12	49.69	1.9	10.85	0	16.58	0.25	0.24	0.35	8.41	5.85	1.49	0.13	10.2	2.57	0.55
EAS0012910	0.09	0.21	0	0.06	0	0.04	0.07	0.13	0.19	0.06	0.05	0	0	0	0.11	0.06	0
EAS0011973	0.3	0	4.89	0	0	0	0	0	0	0	0.08	0	0	1.5	0	0	0
EAS0017006	0.04	9.61	0.18	0.22	3.91	0.04	0.37	3.62	8.8	12.81	0.04	0.07	0	0.11	9.31	39.11	0.57
EAS0001539	1.5	11.82	7.66	2.62	3.17	1.28	2.36	0.07	5.04	3.05	1.74	1.52	0.79	6.72	5.39	5.14	1.43
EAS0009902	20.94	4.99	1.47	2.52	3.3	1.8	2.16	0.2	5.63	4.96	0.5	1.39	0.65	12	3.45	2.96	1.75
EAS0010190	3.47	26.32	18.59	10.47	2.09	0.3	0	1.68	7.27	11.29	1.26	2.07	0.26	0	23.05	11.89	0
EAS0017535	88.28	15.29	64.48	6.74	28.32	2.24	7.33	7.25	21.34	18.58	3.2	1.83	0.6	8.55	29.44	9.75	2.01
EAS0013642	0.58	4.96	12.33	26.43	8.65	1.41	7.44	6.4	15.74	12.33	7.89	6.8	4.19	0.85	5.33	6.8	0.02
EAS0021716	44.03	55.31	56.1	29.25	51.59	20.12	80.1	23.35	61.72	60.33	43.75	31.5	20.04	80.04	52.62	44.59	19.42
EAS0021072	17.87	0	100.81	0	0	0.07	0.96	3	2.77	1.58	0	0	0	0.21	0.27	0	0.46
EAS0010111	4.4	41.48	7.7	21.82	18.52	2.92	13.11	6.75	74.1	59.6	54.31	42.32	21.62	20.54	96.42	35.18	7.82
EAS0003706	63.48	26.37	41.77	56.67	23.38	11.48	74.17	61.2	34.31	42.97	58.73	37.41	46.79	18.24	28.55	38.7	25.23
EAS0003652	104.23	11.25	61.35	13.96	11.21	1.27	3.71	2.13	10.54	11.41	6.74	5.66	3.9	2.35	15.79	7.25	1.72
EAS0008379	0.05	0.66	1.02	0.08	0	1.13	0.09	0.32	0.79	0.61	0.06	0.05	0	0	0.14	0.58	0.07
EAS0009876	35.76	78.5	56.42	63.99	70.77	27.66	99.47	94.87	73	72.39	19.45	24.76	20.15	84.4	77.43	68.46	91.15
EAS0007398	4.62	4.12	10.39	3.11	1.37	0.67	3.51	3.63	2.74	2.72	1.75	1.34	1.1	3.59	2.29	3.87	2.32
EAS0007563	0	0	0	0	0	0	0	0	0	0	0	0	0	0	0	0	0
EAS0011283	4.07	16.07	4.98	6.51	13.84	4.65	11.81	18.55	10.27	11.32	3.68	3.57	3.11	11.93	10.6	14.5	15.16
EAS0016846	157.43	3454.02	317.43	480.24	502.26	697.05	1419.78	225.7	163.64	117.14	38.49	45.23	79	594.73	337.44	193.95	236.78
EAS0002128	5.21	8.38	8.45	3.32	6.41	3.89	12.31	6.75	10.76	9.28	1.03	1.85	0.72	8.21	8.43	2.8	3.43
EAS0018030	0	0	0	0	0	0	0	0	0	0	0	0	0	0	0	0	0
EAS0021226	0.04	4.09	3.08	0.68	6.53	8.13	9.32	0	1.15	0.47	0	0.07	0.1	67.58	3.28	4.2	27.55
EAS0006104	32.55	33.34	44.07	15.42	28.85	24.37	26.48	17.91	30.23	24.22	3.82	5.11	4.72	35.79	21.5	24.1	9.34
EAS0007321	1.31	46.5	166.11	50.34	17.42	6.01	38.49	13.51	27.09	27.06	42.61	43.67	35.59	21.37	46.74	161.1	21.85
EAS0001372	2.5	19.79	7.04	0.94	53.33	16.24	43.96	64.49	23.22	27.04	0.45	0.21	0.75	9.79	20.87	39.59	48.4
EAS0005531	0.18	0	0.47	0	0	0	0	0.07	0	0	0	0	0	1.89	0.18	0.21	0
EAS0001268	56.39	34.28	25.01	20.69	23.54	11.54	36.93	71.77	27.65	32.72	44.95	44.74	36.65	26.4	29.17	60.24	45.88
EAS0021079	1.55	85.32	9.95	14.46	48.34	13.4	69.19	46.93	53.9	47.83	7.2	9.3	4.08	63.49	23.71	89.64	74.25
EAS0016809	32.41	66.62	40.99	31.4	37.67	15.79	22.07	17.94	45.63	43.14	24.27	17.82	14.8	41.03	31.78	39.44	23.2
EAS0012398	65.01	57.56	142.38	66.24	76.36	35.65	73.78	111.09	82.47	90.62	78.05	45.58	43.62	74.28	82.74	53.22	59.17
EAS0016392	31.01	34.97	17.41	14.03	27.18	8.36	17.7	19	33.46	28.2	10.52	7.83	7.54	28.81	25.14	20.71	20.53
EAS0005746	2.99	17.98	8.63	3.26	10.69	4.15	7.94	3.22	13.72	15.41	2.04	1.93	1.34	20.66	11.38	12.36	5.69
EAS0000359	0.23	1.49	6.69	0	0.11	0.08	0	0.34	0.56	0.65	0.49	0.23	0	0	0.1	0	0
EAS0000220	4.73	0	0.3	0	0	0	0.24	0	0.17	0	0	0	0	0	0.17	0	0
EAS0012990	138.21	0.71	3.08	0.13	0.98	0	1.01	0.25	0.61	0.83	0.09	0	0.04	0	0.05	0.13	0
EAS0000328	18.28	0	0	0	0	0	0	0	0	0	0	0	0	0	0	0	0
EAS0010221	0	0	0	0	0	0	0	0	0.32	0	0	0	0	0	0	0	0
EAS0017130	5.31	8.85	9.46	5.44	8.21	3.62	10.35	6.84	10.3	12.26	3.44	3.53	4.22	11.49	6.84	10.75	10.1
EAS0002581	13.55	72.75	9.46	22.27	21.34	18.86	106.58	11.78	26.98	15.11	3.57	5.64	6.74	92.64	23.74	30.45	128.78
EAS0019175	24.13	49.61	92.78	11.3	30.18	7.77	6.16	0.09	24.19	19.94	4.73	5.23	1.92	48.76	36.48	26.68	3.83
EAS0016638	1.45	1.46	0	0	48.81	0	0	0.88	0.53	0.34	1.03	2.05	2.05	0	0	1.67	0
EAS0021642	0	0	0	0	0	0	0	0	0	0	0	0	0	0	0	0	0
EAS0013712	1.05	0	0	0	0	0.08	0	0	0	0	0	0	0	0.23	0	0	0
EAS0008726	0.05	0	0	0	0	0	0	0	0	0	0	0	0	0	0	0	0
EAS0007946	0.4	0	0	0.61	0	0	0	0	0	0	0.44	0	0	0	0	1.94	0
EAS0016196	0.17	0	0.11	0	0	0	0	0	0	0	0	0	0	0	0	0	0
EAS0013064	0.74	18.85	0	1.98	3.46	0.09	4.06	1.44	62.21	27.25	0	1.06	0.8	1.13	10.84	15.36	0.22
EAS0017422	3.11	29.84	7.16	0.85	18	1.18	1.45	2.05	4.17	7.34	0.31	1.73	0.51	16.72	6.17	4.91	3.17
EAS0011500	4.85	307.19	976.03	35.83	232.36	17.75	184.46	197.39	115.04	173.27	9.79	12.08	5.26	175.53	1522.88	435.99	223.11
EAS0021482	40.72	20.52	44.5	36.88	51.44	64.05	54.88	30.19	68.64	65.55	30.9	23.38	20.27	67.17	73.03	106.96	74.33
EAS0014102	19.12	2.51	0.67	0.28	1.29	0.36	2.04	0.77	2.5	2.4	0.12	0.17	0.16	3.66	1.29	3.58	0.71
EAS0002717	109.14	0	0.41	0	0	0	0	0	0	1.4	0	0	0	1.11	0.31	0	0
EAS0004834	6.19	0.98	0	0.3	0.58	0	1.03	0.59	0	0	0.22	0	0.66	0.31	1.03	2.82	0.27
EAS0014912	0.04	0.58	4.69	0	0	0	0.27	0.18	0.23	0.62	0	0	0	1.4	0.05	0.12	1.88
EAS0009940	115.84	128.16	236.29	165.47	146.59	44.88	39.24	94.32	141.58	138.6	118.92	113.93	97.25	86.62	161.06	95.68	73.87
EAS0008039	428.73	68.81	59.91	55.57	58.08	20	42.48	68.32	58.25	51.87	38.38	28.51	24.29	64.44	44	48.73	68.99
EAS0014278	0.32	1.16	0.27	0	0	0	0	27.74	16.46	22.76	0	0	0	0	1.97	1.23	0
EAS0006444	11.86	20.33	66.82	15.4	4.77	5.17	14.08	32.95	16.62	20.59	10.8	9.12	5.13	45.49	8.88	15.72	73.12
EAS0017094	0	0	0	0	2.9	0.3	0.49	1.24	0	0	0	0	0	0.43	0	0.9	0
EAS0019777	49.19	343.1	314.37	249.38	172.22	105.19	361.03	165.13	330.31	212.56	72.51	101.19	84.7	581.51	337.31	250.84	1297.47
EAS0010375	23.28	14.34	8.9	6.57	12.87	6.84	4.48	1.46	21.18	20.39	18.69	10.88	7.42	16.66	13.64	16.99	4.68
EAS0017168	0.71	11.91	0.9	0	12.54	0.6	4.66	2.48	2.04	3.89	0.32	0.17	0.13	0.04	1.27	25.82	0
EAS0001379	1.68	0	0	0	0	0	0	0	0	0	0	0	0	0	0	0	0
EAS0013996	6.47	4.39	6.18	30.59	15.7	7.05	47.76	2.4	8.47	6.55	2.78	7.53	5.71	93.97	11.78	11.31	12.18
EAS0000813	0.25	8.97	7.73	6.01	1.99	0.62	2.96	10.42	5.95	5.2	1.34	1.47	1.41	1.52	8.67	6.76	1.87
EAS0019125	81.13	59.57	69.81	37.39	64.48	20.33	57.15	63.99	80.14	94.37	33.07	22.17	22.1	85.58	84.36	41.92	15.99
EAS0004263	0	0.46	0.05	0	0.24	2.03	0.89	0	0	0	0	0	0	0.29	0.07	0.08	0
EAS0017484	37.43	40.17	40.32	10.86	41.11	12.54	33.46	26.02	47.98	41.44	9.09	6.36	3.65	75.99	40.65	35.4	29.51
EAS0011866	31.77	227.26	30.29	148.98	293.7	99.46	880.82	83.17	515.7	189.43	36.19	64.09	38.99	794.41	167.12	368.11	1514.24
EAS0005244	0.17	0.42	0.29	0	0	0	0.29	0	0	0	0	0	0	0	0	0	0
EAS0001367	0.2	0.49	1.02	0.3	0	0	0.34	0	0	0	0	0.2	0.18	0.31	0.26	0.63	1.1
EAS0016234	92.36	0	0	0	0	0	0	0	0	0	0	0	0	0	0	0	0
EAS0016520	0.45	0.94	0.09	0.68	0.16	0.17	1.14	0.33	0.49	0.55	2.5	2.5	1.64	0	0.72	0	0
EAS0011055	8.67	20.33	10.37	10.49	14.27	11.58	15.73	16.84	20.49	20.66	6.8	6.59	5.58	22.81	19.67	36.02	50.72
EAS0014071	20.85	357.84	25.18	119.67	191.69	99.45	402.1	188.16	187.43	113.28	28.63	44.55	45.86	166.53	98.32	136.18	549.47
EAS0006242	11.03	26.01	8.62	15.34	22.94	6.71	12.41	15.47	15.68	18.29	8.25	8.68	6.04	4.39	62.44	23.99	3.13
EAS0002292	5.7	66.9	50.58	18.43	86.19	33.01	18.36	6.07	55.15	60.22	21.81	14.88	6.51	71.82	62.61	49.85	10.75
EAS0019450	0.32	0	0	0	0	0	0	0	0	0	0	0	0	0.16	0	0	0
EAS0000037	0	0	0	0	0	0	0	0	0	0	0	0	0	0	0	0	0
EAS0021028	32.68	1.13	0.45	0.03	0.19	0.05	0.19	0	0.45	0.22	0.02	0.02	0.02	0.51	0.17	0.3	0
EAS0000265	0	0.04	0	0	0	0	0	0	0	3.88	0.95	0	0	0	0	0	0
EAS0002169	24.03	136.23	50.3	124.64	71.13	35.35	161.04	128.34	117.15	105.82	84.93	93.84	87.39	266.67	66.74	116.24	345.5
EAS0009913	464.02	294.86	884.05	4229.55	1122.91	291.12	263.5	604.49	455.93	539.5	2172.26	1857.98	1826.15	373.2	401.26	695.64	557.9
EAS0002121	0.18	0	0	0	0	0	0	0	0	0	0	0	0	0	0	0	0
EAS0003737	2.84	20.89	1.06	1.63	2.37	1.4	1.15	0.79	10.78	4.29	0.67	0.8	0.52	2.13	2.15	3.71	0.07
EAS0019457	20.73	32.6	17.24	11.31	22.3	10.9	19.04	7.1	22.78	19.6	10.21	8.93	6.48	53.29	21.05	23.87	33.94
EAS0004389	0.14	0.2	0.8	0	0.22	0.24	0.72	0	0.15	0	0.02	0.05	0	0.21	0.07	0	0.09
EAS0020419	13.9	28.37	50.73	18.73	26.94	9.49	21.82	46.49	37	35.71	22.18	17.44	15.64	37.47	25.28	32.24	27.5
EAS0018456	126.17	41.89	32.35	12.53	53.1	19.18	33.35	21.48	35.8	35.03	13.1	10.39	6.36	58.24	26.76	31.05	63.93
EAS0020296	46.03	15.83	15.08	4.58	19.35	7.65	7.65	5.13	23.34	21.8	3.45	3.52	1.69	30.08	17.07	17.26	7.56
EAS0007542	0	0	0	0.29	0.43	0	0	0	0	0	0	0	0	0	0	0	0
EAS0014788	0.17	0.4	1.96	2.8	0.9	0.04	0	0.12	0.24	0.12	0.61	0.77	0.84	0.13	0.16	0.13	0
EAS0010998	3.39	50.65	3.73	79.74	39.85	1.22	38.55	170.36	41.48	56.02	12.14	7.22	7.51	1.34	98.92	57.94	0
EAS0008491	0.2	0	0.34	0	0.19	0.41	0.11	17.71	4.73	5.21	0	0.4	0.06	0.1	6.78	0.81	0
EAS0011265	159.14	240.94	163.43	75.88	158.99	50.96	174.38	143.33	153.91	151.85	60.29	48.18	36.09	240.53	130.23	192.25	261.26
EAS0015244	0	0	0	0	0	0	0	0	0	0	0	0	0	0	0	0	0
EAS0006892	66.84	71.41	28.31	18.97	30.6	15.3	101.19	38.43	39.39	29.01	16.31	15.51	13.74	148.53	16.68	65.16	397.37
EAS0013608	0.16	0.19	4.84	0.02	0.07	0	6.71	0	0.01	0.04	0	0	0	0.02	0.05	0.02	0
EAS0015510	53.12	32.62	65.34	25.42	27.08	6.31	30.58	30.49	33	31.63	22.3	14.71	10.59	49.75	30.32	27.05	28.72
EAS0010036	0.57	8.43	10.56	1.85	1.97	2.16	2.42	2.33	5.18	5.63	2.42	2.84	1.81	3.03	6.04	6.44	3.27
EAS0019139	3.68	14.9	1.59	4.32	10.97	0.15	1.6	2	3.75	4.52	3.53	3.11	1.7	1.07	2.19	6.43	0.73
EAS0005102	162.56	49.81	130.79	431.77	131.79	41.14	49.68	89.07	59.04	72.3	235.77	197.84	235.93	46.81	74.58	84.13	56.1
EAS0004923	13.42	8.04	16.49	4.7	12.52	6.05	9.97	5.29	10.99	10	7.86	5.5	2.94	14.51	10.58	5.58	7.62
EAS0012168	1.32	0.23	0	0	0	0	0	0	0.14	0	0.2	0.19	0	0.57	0	0.29	0.87
EAS0011516	1.59	12.11	20.59	9.59	13.8	1.52	29.81	64.16	31.05	29.8	2.92	3.91	2.56	9.15	11.67	70.62	39.27
EAS0009605	8.35	13.52	9.02	7.36	9.02	3.26	13.3	16.88	13.87	20.11	6.26	6.03	4.95	16.02	9.84	15.59	16.69
EAS0014630	5.08	3.65	23.37	0.29	3.3	0.07	0.75	9.17	20.66	22.04	1.21	1.75	0.62	0.1	1.63	8.3	0
EAS0003758	8.73	11.1	7.6	5.06	6.24	4.03	14.09	16.68	21.18	13.76	8.26	4.83	5.67	12.14	8.63	19.9	15.42
EAS0018497	0.78	10.05	7.04	13.59	25.65	0.62	6.42	5.27	7.22	5.46	5.3	7.04	11.52	2.1	10.02	39.88	1.6
EAS0001519	0.62	26.62	7.01	4.42	11.8	7.16	68.93	1.88	17.15	7.74	0.62	1.76	0.62	141.65	7.81	36.07	401
EAS0009626	0	0	0	0	0	0	0	0.31	0	0	0	0.22	0	0	0	0.33	0
EAS0011969	0.53	0	1.05	0	0.13	0	0.15	0.39	0	0	0.09	0	0	0	0	0.54	0
EAS0012128	5.96	17.85	89.73	136.66	113.7	12.11	23.06	52.99	36.7	38.18	152.67	141.13	130.99	17.96	32.18	58.53	12.94
EAS0009118	32.81	17.18	74.38	5.98	12.12	7.5	13.03	8.69	12.01	13.04	14.28	10.36	7.11	20.46	16.62	14.88	12.74
EAS0003436	4.69	82.75	0.43	0.48	74.07	0.98	109.11	0.6	0.18	0.35	0.07	0.09	0.42	0.82	3.18	83.1	0.98
EAS0006518	17.21	16.15	23.63	6.56	12.35	5.15	9.31	9.43	11.19	14.65	16.61	15.29	12.18	12.57	10.51	11.17	6.65
EAS0007630	2.43	1.8	0.82	2.72	2.62	2.1	103.49	0.19	0.7	0.55	0.19	0.48	0.23	96.41	1.77	2.21	120.8
EAS0008408	174.14	5.93	38.34	0	0	0	0.38	8.15	11.54	21.37	0	0	0	0.51	1.29	0.17	0.15
EAS0012711	2.47	0	0.46	0	0	0	13.5	0.13	0	0	0	0	0	0	0.12	0	0
EAS0018254	14.16	4.76	8.34	10.39	6.19	3.52	4.66	2.56	1.91	4.93	4.44	6.44	7.71	3.99	3.53	7.57	5.09
EAS0007886	42.81	35.93	53.84	21.95	35.56	9.91	36.83	35.16	35.81	38.9	13.74	13.27	11.36	42.36	35.17	32.24	29.05
EAS0015476	1.06	6.38	1.6	0.07	1.82	0.34	2.38	0.36	2.8	2.2	0.54	0.84	0.09	2.16	3.43	1.43	0.54
EAS0011393	12.88	30.17	6.84	23.24	23.5	3.53	14.35	11.11	12.27	13.61	51.3	52.12	44.16	14.55	24.79	34.6	28.14
EAS0013555	4.86	47.33	2.38	129.9	83.01	17.72	38.82	8.19	17.43	11.32	1.5	2.74	1.93	38.18	10.46	50.56	14.4
EAS0008509	7.03	15.14	13.35	10.63	10.16	5.49	10.79	19.64	10.08	11.63	11.2	10.83	9.89	9.66	7.99	14.34	33.83
EAS0002101	14.18	19.66	73.79	14.68	21.04	11.36	12.28	15.25	35.84	33.19	144.35	82.2	40.8	34.93	45.96	25.46	14.32
EAS0009237	3.14	12.56	10.35	5.67	11.36	3.75	9.08	5.26	10.32	10.68	2.86	2.36	2.53	9.77	9.9	4.13	6.34
EAS0001231	0.33	0.79	0.14	0	0	0	0	0	0	0	0.09	0	0	0	0	0	0
EAS0019253	1.09	18.85	5.35	5.68	17.59	3.99	6.83	2.77	6.63	9.35	1.86	1.22	1.5	47.9	13.11	30.22	11.48
EAS0012109	1.66	0	0	0	37.67	185.32	92.95	0.86	0.17	0.08	0	0.06	0	0.09	71.19	0.37	0
EAS0004884	15.25	13.1	27.01	25.97	50.65	25.54	12.62	3.93	9.54	7.43	11.82	11.27	9.61	33.44	12.69	27.8	51.23
EAS0017923	25.86	68.3	38.03	31.29	48.2	11.88	13.11	13.49	41.97	62.36	43.79	27.09	20.73	35.36	28.46	36.9	10.77
EAS0012534	35.59	49.81	74.32	29.57	70.8	30.81	90.57	57.06	48.2	43.52	22.66	20.89	12.63	53.95	36.69	53.28	68.51
EAS0006995	0.16	0	0	0	0	0	0	0	0	0	0	0	0	0	0	0	0
EAS0018909	61.24	136.29	173.26	34.1	120.57	43.45	46.14	91.86	160.07	132.17	11.73	11.96	8.2	96.4	128.8	54.76	73.45
EAS0004050	10.59	19.7	17.99	10.79	18.58	4.83	9.02	4.57	23.01	21.63	13	8.65	7.38	24.11	22.36	13.47	4.97
EAS0009323	125.9	45.91	34.63	12.48	31.58	8.39	13.34	3.19	22.59	22.22	11.93	9.59	8.1	20.3	17.79	18.15	5.31
EAS0016802	5.76	58.35	11.67	442.3	221.16	29.41	89.39	37.6	48.51	41.77	52.95	91.26	81.22	71.36	73.43	103.04	0.07
EAS0004417	0.06	0	0	0	0	0	0	1.27	2.24	2.94	5.57	4.28	4.6	0	0	0	0
EAS0003421	5.52	22.99	23.56	4.36	17.8	8.57	12.06	0.57	19.49	15.95	3.93	3.79	2.34	44.23	17.67	23.32	5.25
EAS0014863	3.24	3.97	2.28	2.84	0.78	0.28	0.46	1.17	3.98	3.89	0	0.55	0.25	1.64	6.24	7.22	0
EAS0014953	0.12	24.13	52.64	1.5	58.44	2.13	0.53	1.73	1.36	1.66	0.4	0.37	0.28	0.28	2.49	1.04	0
EAS0014411	0.08	1.66	0.35	0.25	1.44	7.63	3.17	0.08	2.31	1.98	0.06	0.06	0	5.45	1.07	0.9	5.98
EAS0002323	5.89	8.81	10.34	3.1	6.94	2.16	3.78	2.57	8.89	8.17	1.59	0.9	0.61	9.14	7.62	4.35	1.05
EAS0015379	41.28	3.25	4.35	2.83	7.26	0.4	2.8	0.84	3.05	2.52	0.65	0.61	0.61	1.26	4.57	1.22	0.09
EAS0001532	5.22	20.23	52.43	21.31	19.64	12.99	15.21	28.03	18.07	24.26	18.69	15.82	12.55	17.64	21.11	17.03	25.82
EAS0011644	21.26	82.6	135	345.33	248.11	176.94	61.17	149.76	126.99	168.75	168.79	144.83	140.84	55.06	132.04	78.98	35.28
EAS0014988	0.29	0	0	0	0	0	0	0	0	0	0	0	0	0	0	0	0
EAS0010171	2.28	0.06	0	0.24	0.08	20.81	0	0	0.04	0	0.03	0.32	0.02	0	0	0.2	0
EAS0002645	6.6	5.27	4.83	3.61	3.77	1.9	0.87	4.48	4.43	4.13	0.97	1.51	1.44	3.25	3.49	3.8	4.19
EAS0003124	16.12	12.5	18.49	8.43	11.68	5.89	13.06	21.05	13.97	15.22	21.17	16.62	19.43	9.41	10.87	14.53	22.38
EAS0015629	1.45	0	0	0	0	0	0.15	0	0	0	0	0.08	0	0	0	0	0
EAS0008701	0	0	0	0	0	0.11	0	0	0	0	0	0	0	0	0	0	0
EAS0013333	7.16	49.08	38.53	118.6	177.89	112.85	55.6	89.64	167.1	148.98	135.89	102.9	50.95	90.35	138.41	340.69	34.69
EAS0010370	45.82	1.68	47.93	0.3	7.06	0.1	2.03	0	0.72	0.14	0	0	0.09	2.87	0.64	0.3	0
EAS0016674	0.31	3.9	3.38	0.47	8.31	3.16	5.71	31.18	13.83	10.89	0.07	0.19	0.06	9.94	12.55	12.53	7.83
EAS0006950	44.23	6.93	8.02	5.97	6.22	7.61	5.98	1.59	6.68	6.09	5.23	4.75	4.03	3.6	4.3	1.17	1.51
EAS0014436	0	0	0.29	0	0	0	0	0	0.25	0.24	0	0	0.15	0.26	0.87	0.26	0
EAS0005297	4.84	3.76	6.64	6.58	15.63	3.79	3.73	5.5	10.57	7.75	1	1.25	1.08	4.63	8.88	25.14	0.81
EAS0005176	0	1.21	0.84	0	1.07	0	0	0	2.91	1.42	0.8	0.25	0	1.13	1.27	1.16	1.03
EAS0017709	1.35	0.25	1.46	0.16	0.2	0.11	0.29	0.25	0.6	1.73	0.04	0.1	0.06	0.37	0.22	3.25	0.13
EAS0001316	0.45	3.94	1.15	0.22	1.54	2.76	13.06	0.12	1.65	0.25	0.06	0.25	0.13	14.89	1.41	5.22	4.52
EAS0011035	0.69	29.63	1.7	15.04	8.75	8.7	10.85	12.91	12.48	12.62	4.04	4.97	5.59	2.62	20.35	31.66	1.94
EAS0000443	3.39	0	0	0	0	0	0	0	0	0	0	0	0	0	0	0	0
EAS0021854	4.97	14.36	15.57	22.07	20.54	6.58	13.47	11.87	15.06	19.91	14.39	10.62	6.47	14.36	21.29	10.36	5.77
EAS0017684	136.11	137.78	266.89	390	304.54	148.25	151.01	215.86	166.01	198.8	235.22	258.08	211.99	107.43	430.87	394.87	56.76
EAS0019453	9.12	2.11	35.79	0.25	0.16	0.4	0.47	0.56	0.71	0.76	0.06	0.38	0.19	0.5	0.49	0.92	0
EAS0016570	14.44	5.34	29.83	1.31	11	7.34	3.33	6.45	12.63	14.66	0.37	0.09	0.27	18.7	0.45	4.97	0.85
EAS0002000	0.4	0.81	4.37	0.19	1.38	2.57	0.73	7.12	3.07	2.4	0.1	0.15	0.03	0.65	0.32	1.12	1.04
EAS0017417	0.04	4.09	0.03	0.08	0.03	139.15	0.06	0.26	1.77	1.66	0.02	0.02	0	0.22	2.09	0.03	0.14
EAS0014744	0.43	17.21	1.87	0.64	6.16	12.41	53.17	0.25	3.46	1.19	0.09	0.51	0.23	186.92	2.08	8.97	62.3
EAS0005030	122.5	30.63	20.93	26.27	20.31	3.79	20.77	10.87	25.62	24.37	13.29	13.74	11.67	23.63	20.5	16.69	17.62
EAS0005936	255.26	0.55	1.09	0	0.07	0.28	0.23	0.47	0.27	1.41	0	0.14	0.04	0.21	0.53	0.21	0.36
EAS0020685	1.43	15.4	2.54	0.51	0	0	0	0	0.1	0.38	0	0.07	0.06	0	1.14	0.31	0
EAS0007305	11.71	35.56	20.91	11.78	18.98	6.42	39.43	25.37	21.25	21.24	7.74	7.35	7.06	28.2	17.68	19.45	21.85
EAS0004068	1.3	10.23	7.05	5.5	6.8	10.61	64.52	3.41	22.31	9.38	0.28	0.8	1.18	41.55	4.69	8.62	190.51
EAS0006245	2.83	23.86	8.53	5.07	11.6	5.63	18	21.62	16.07	13.07	3.71	3.74	2.92	13.3	9.69	50.33	29.34
EAS0000720	0.27	0.16	0.33	0	0.04	0.63	0.92	0.01	0.04	0.01	0.02	0.01	0.01	0.08	0.02	0	0.01
EAS0021757	0.06	0	0	26.29	0	0.04	0.14	0	0.03	0	322.11	211.01	101.49	0	0.17	0	0
EAS0012088	1607.33	1.39	1.56	0	0	0	0.2	7.58	6.73	22.77	0	0	0	0	0.74	0	0
EAS0002316	322.74	2166.18	842.42	817.56	1219.39	555.89	3778.01	4550.18	2174.71	3424.98	497.75	573.8	708.98	3439.18	3424.27	1565.7	848.38
EAS0013399	0	0	0	0	0	0	0	0	0	0	0	0	0	0	0	0	0
EAS0006899	4.44	60.1	15.46	19.08	24.67	11.51	40.4	25.34	36.66	35.12	14.56	11.82	10.07	41.97	26.72	33.94	62.92
EAS0012667	7.33	25.54	14.99	6.79	90.72	35.94	28.13	128.24	89.36	53.99	18.78	54.56	47.7	82.77	38.09	49.44	10.95
EAS0006606	27.27	11.88	9.67	2.89	7.22	3.65	10.61	8.66	13.43	13.17	2.24	2.42	1.52	14.32	6.75	8.61	5.46
EAS0002604	34.28	1.71	5.35	0	0.51	0	4.78	0.77	2.31	1.75	0.76	0.71	0	0.27	1.81	1.91	0.48
EAS0010442	0.42	2.44	4.85	10.98	2.81	3.86	27.37	2.5	12.51	4.32	0.93	2.33	0.94	22.88	6.98	20.56	189
EAS0013803	1.9	59.21	5.29	9.55	14.02	5.51	13.44	0.25	12.79	7.61	2.1	3.68	5.54	37.77	14.25	8.59	6.23
EAS0006225	2.41	58.25	10.44	31.21	26.83	8.08	86.25	94.5	57.92	49.91	10.17	15.12	14.58	11.81	45.57	52.14	6.01
EAS0008998	28.91	28.17	108.83	264.36	19.55	11.57	11.22	3.89	28.45	39.59	288.91	172.05	161.69	21.2	269.55	47.57	5.28
EAS0019517	1.66	0	0.49	0	0	0.1	0.08	0	0	0	0	0	0	0	0	0.37	0
EAS0021528	135.28	17.63	11.76	1.31	10.96	0.9	14.09	4.27	19.91	18.93	0.43	0.5	0.25	2.99	13.63	8.78	0.2
EAS0019214	64.89	0	0	0	0	0	0	0	0	0	0	0	0	0	0	0	0
EAS0006700	1.14	11.31	6.71	3.41	10.21	1.17	2.89	4.85	11.17	16.34	1.12	1.53	0.93	0.86	4.28	9.77	0.11
EAS0008453	101.32	50.86	62.37	45.85	26.98	15.95	63.38	41.33	24.27	31.61	32.05	28.25	28.45	32.32	34.21	40.02	138.88
EAS0013019	0.08	0.36	0.13	0	0	0	0.64	0.11	0.77	0.11	0	0	0	0.34	0	2.07	1.39
EAS0010263	32.53	51.27	53.33	25.95	51.68	23.43	60.29	85.15	40.2	40.61	19.24	14.69	12.38	63.92	50.28	18.58	23.14
EAS0008504	4.8	0	0.23	0	0	0.14	1.63	0.2	0	0	0.15	0	0	0	0.35	48.11	0.18
EAS0019613	0	0	0	123.98	0	0.02	0.04	0	0.03	0.09	112.31	54.13	71.3	0	0	0.03	0
EAS0002795	120.5	71.17	35.92	26.84	48.99	19.04	77.55	61.88	55.15	44.29	16	18.25	16.9	92.5	46.22	80.23	183.41
EAS0011852	0.03	0	0	0	1.07	0	0.33	0	0.18	0	0.1	0.06	0.03	0	0.04	0.87	0.21
EAS0020676	42.18	44.45	56.81	14.41	99.17	20.24	29.52	12.43	79.09	65.64	13.52	8.33	4.3	74.72	58.32	38.49	19.08
EAS0000102	3.74	0.85	0	0	0.19	1.04	1.81	1.37	0.87	1.06	0	0	0	1.01	0.08	2.08	2.85
EAS0012502	3.36	40.84	26.48	1.45	8.58	0.22	9.79	8.58	26.51	20.04	1.21	1.7	1.09	7.39	24.11	37.76	0
EAS0017725	21.12	0.37	0	0	0.22	1.43	0	0.22	0.22	0	0	0	0	0.46	0	0	0
EAS0009859	70.54	39.64	50.71	40.76	60.7	13.4	38.5	30.84	32.38	40.67	23.91	22.69	15.47	19.03	44.36	29.3	14.41
EAS0013389	0.66	33.75	7.57	1.58	9.91	1.23	22.37	2.69	24.37	14.86	0.42	1.05	0.35	4.19	7.46	7.7	6.15
EAS0020334	3.34	9.64	8.04	1.84	9.54	3.51	8.65	0.79	10.64	6.74	0.94	1.28	0.3	17.53	8.94	9.11	2.4
EAS0004862	0.67	0.6	0	0.32	0	0	0	0	0	0	0.21	0	0	0	0	0	0
EAS0016253	0	0	0	0	0	0	0	0.33	0.34	0	0	0	0	0	0	0	0
EAS0014827	4.07	4.78	7.76	5.49	5.29	4.1	3.72	9.59	5.61	6.01	1	0.93	0.84	3.48	3.9	8.63	2.21
EAS0007342	84.09	34.43	25.05	17.89	32.11	4.5	24.73	20.06	11.7	13.23	3.75	2.2	2.81	6.9	13.07	19.93	9.4
EAS0020226	311.91	53.98	14.18	52.5	62.4	10.31	15.74	3.6	18.78	14.13	41.58	36.96	22.45	22.6	31.39	19.63	2.48
EAS0011593	0.46	0.27	0.46	2.46	0.3	0.8	6.52	1.97	0.39	1.04	0.12	0.13	0.14	0.28	0.41	0.21	0.18
EAS0014841	20.18	9.7	5.82	7.55	6.55	4.07	38.55	15.25	38.32	20.92	1.18	2.92	1.69	3.84	27.51	26.17	0
EAS0001861	325.78	0.5	2.48	0.63	0.76	6.06	0.18	0.23	1.29	0.88	0.39	0.47	0.19	0.08	0.34	0	0.14
EAS0014763	2.1	0.13	1.37	0	0.04	0.08	0.22	0	0	0	0.03	0	0	0.08	0.07	0.04	0
EAS0003960	8.21	0.46	0.22	4.91	0.61	0.13	2.37	0.09	0.34	0.35	2.68	2.23	2.09	3.22	0.82	9.88	0
EAS0011802	2.88	24.7	4.87	4.73	9.1	3.53	16.02	23.67	19.08	17.36	4.76	3.14	2.92	14.5	7.75	10.68	12.58
EAS0015744	10.57	23.46	38.19	28.22	36.47	8.04	12.46	19.05	14.47	15.95	17.66	15.71	11.72	23.39	17.94	14.19	11.53
EAS0006385	33.21	15.29	1.92	5.84	23.9	0.54	6.44	3.9	7.26	4.56	0.92	1.38	2.12	1.39	8	9.14	0.06
EAS0005686	0	0	0	0	0	0.18	0	0	0.24	0.25	0	0	0	0.5	0	0	0
EAS0009339	3.96	11.13	8.6	2.03	6.49	2.16	3.88	2.69	10.27	10.23	0.99	1.25	0.64	7.1	7.9	8.66	2.22
EAS0017377	1.2	57.09	19.72	15.4	37.63	13.33	45.32	1.91	42.08	22.09	4.09	5.11	2.91	223.99	49.02	69.59	129.27
EAS0008576	0	0	0	0	0	0	0	0	0	0	0	0	0	0	0	0	0
EAS0015208	0.69	1.26	0.59	0	0	0	0	3.78	1.01	2.7	0	0	0	0	0	0	0.23
EAS0003943	18.94	16.32	22.74	4.78	25.15	7.1	8.71	7.41	25.24	21.52	3.87	3.03	1.63	35.59	18.43	18.16	7.75
EAS0006733	44.55	0	8.28	0	0	0	0	0	0.13	0.47	0	0	0	0.23	0.02	0	0
EAS0006153	27.66	76.87	62.07	14.91	46.36	35.65	68.02	36	51.35	45.22	11.64	8.79	5.71	62.7	65.29	41.61	36.02
EAS0005819	20.08	12.09	28.74	24.96	15.47	2.69	9.76	7.2	10.34	14.29	13.48	8.8	5.82	10.59	10.06	13.21	6.21
EAS0005615	1.23	16.99	4.82	15.92	9.24	11.59	41.08	9.43	19.42	14.46	3.52	3.16	1.86	45.1	35.23	21.73	128.5
EAS0016285	13.07	43	56.88	25.3	48.86	13.63	41.54	46.98	28.66	33.78	19.11	17.19	11.53	29.89	24.52	37.34	59.31
EAS0001382	0.95	23.98	9.95	14.05	6.59	1.06	19.59	17.4	14.95	15.23	3.25	3.81	2.71	7.33	13.52	12.98	40.22
EAS0018317	0.64	15.98	3.62	3.22	4.97	2.8	6.55	0.31	11.19	8.49	3.87	2.55	0.7	5.1	7.37	7.3	0.28
EAS0017983	0.73	0.58	22.48	0	2.1	0	0.21	0.18	2.99	1.7	128.23	108.71	76.74	0	0.62	0.19	0
EAS0001203	3.93	15.69	7.23	4.11	11.61	6.07	25.29	3.21	24.69	13.6	0.94	1.41	1.21	65.82	11.49	28.01	58.18
EAS0008298	0.66	1.45	0.74	0.12	0.84	15.05	0.35	0	0.08	0.42	0.04	0	0.2	0.1	0.32	0.19	0
EAS0005711	15.01	30.94	52.43	11.18	19.21	9.83	7.97	10.18	27.31	29.15	7.08	4.9	3.06	32.81	37.72	18.26	11.25
EAS0021267	0	1.22	0.57	0.76	2.19	1.4	8.3	0.49	9.35	9.07	0	0	0	23.22	0.65	32.04	77.01
EAS0020101	0	0	0.56	0	1.93	3.5	0	0	0	0	0	0	0	0	0	0	0
EAS0009963	21.72	0	0	0	0	0	0.62	0	0	0.26	0	0	0	0.28	0.23	0	0
EAS0002168	47.48	63.86	1.08	0.17	30.37	0.42	40.2	115.33	38.43	58.7	0.12	0.11	0	0.79	18.83	85.29	0.53
EAS0018932	371.37	304.44	15.86	73.82	121.08	4.5	9.14	7.01	22.15	11.92	624.41	1032.81	1204.96	5.04	6.48	51.63	0
EAS0004179	0	0	0	0	0	0	0	0	0	0	0	0	0	0	0	0	0
EAS0019971	0	10.22	0	178.21	0	0	0.18	0.48	0.95	0.92	58.81	69.95	70.5	0	0.56	0	0
EAS0007847	209.85	6.02	10.19	0.48	2.86	0	18.64	1.95	1.39	1.93	0.06	0.11	0.09	0.24	0.96	0.97	0
EAS0002722	5.47	5.66	4.23	3.65	3.56	2.3	3.17	2.21	5.17	5.38	0.66	0.72	0.87	4.23	3.17	2.38	2.64
EAS0004468	2.57	6.46	13.85	0.09	6.88	3.62	1.17	1.74	2.81	4.11	0	0.06	0	0.66	0.48	4.47	0.33
EAS0001225	15.42	29.44	32.56	7.48	14.78	5.19	45.45	14.41	8.37	8.69	2.82	3.08	3.82	17.02	11.61	22.91	31.24
EAS0005907	1.46	7.17	15.01	0.11	0.42	0	1.11	0.74	0.84	1.22	0	0	0.06	0.77	0.38	0.55	0.29
EAS0006018	2.38	9.27	7.2	5.22	12.96	3.47	5.16	0.51	13.94	11.79	5.22	4.16	3.01	15.35	8.52	16.69	5.14
EAS0014126	11.47	46.29	43.97	58.32	47.57	27.05	54.64	52.62	42.23	49.78	27.89	28.69	27.3	43.78	39	42.64	25.63
EAS0003547	82.82	45.19	51.59	19.05	25.19	9.23	36.48	25.23	28.69	34.7	25.24	18.75	16.68	43.62	25.11	28.72	83.57
EAS0011677	0.02	0	0.02	0.01	20.43	888.11	0.12	0.1	0.19	0.18	0.01	0	0	0.03	0.01	0.09	0
EAS0020391	27.93	9.62	176.97	8.08	101.7	9.68	10.96	17.45	415.58	266.92	7.73	30.05	3.29	9.52	17.7	23.13	1.6
EAS0000042	0	0	0	0	0	0	0	0	0	0	0	0	0	0	0	0	0
EAS0019852	1.11	0	1.25	0.56	0.54	0	0	0	0	0	0	0.19	0	0	0	0	0
EAS0004657	0	0	0.15	21.04	0.06	0	0	0	0.31	0.06	59.47	47.01	28.46	0.13	1.62	0.99	0
EAS0016546	0.7	0.31	10.27	0	0.28	2.51	0	0.47	0.09	0.27	0.07	0.32	0	0	0	0	0
EAS0018398	65.93	34.27	42.79	60.79	42.37	18.43	44.09	39.45	31.51	35.3	22.05	20.13	24.2	49.22	37.27	43.99	49.95
EAS0009354	0.26	0.61	0.43	0.19	0.46	0	0.22	0.09	0.55	0.09	0	0.25	0.06	0.19	0.33	0.1	0
EAS0010541	5.61	20.03	12.8	4.01	9.74	6.69	35.28	6.54	24.76	9.31	1.65	2.1	2.13	48.09	7.04	9.51	16.15
EAS0001041	2.62	0.45	0.32	0.28	0	0	0.64	1.36	0.82	0.8	0	0.19	1.85	0.28	0.24	2.32	0
EAS0012847	3.8	2.29	0.92	2.65	12.74	10.95	0.23	1.38	1.58	1.15	0.43	0.68	0.73	0.41	1.22	0.42	0
EAS0009465	89.27	88.7	190.78	96.73	121.34	54.64	127.75	179.49	137.88	154.6	119.52	80.36	71.79	157.4	129.69	84.6	127.09
EAS0007769	0.32	0.29	25.62	0.66	0	0	0.68	0.41	1.27	1.56	0	0	0	0	7.48	1.09	0
EAS0001380	9.1	0	0	0	0	0	0	0.47	0	0	0	0	0	0	0	0	0
EAS0002598	9.33	22.22	7.75	8.11	22.8	24.97	56.95	21.27	29.8	26.06	6.59	4.83	3.8	52.28	10.38	26.15	172.89
EAS0016780	0.59	1.55	16.99	19.38	2.26	0.11	1.09	5.5	6.14	7.34	21.72	19.36	13.53	0.41	35.46	5.22	0.63
EAS0005699	7.44	0.28	1.24	0.06	0.28	0.12	0.07	0.28	0.56	0.43	0	0.04	0.1	0.59	0.6	0.06	0
EAS0008055	2.66	25.45	3.75	2.67	3.21	2.08	2.27	1.61	6.52	8.88	1.68	0.45	0	0.67	7.98	6.24	0
EAS0009298	24.5	24.7	42.44	44.97	52.02	12.76	27.09	23.78	30.37	35.93	29.13	20.59	14.37	34.32	33.9	29.74	10.33
EAS0020796	12.63	23.04	32.12	6.51	27.98	12.47	7.02	8.04	58.64	22.24	6.38	6	3.1	18.58	31.23	23.58	3.22
EAS0019511	3.91	5.3	6.03	1.7	4.68	2.65	1.8	1.24	4.85	4.01	0.61	0.68	0.71	5.36	3.29	3.73	4.73
EAS0018548	9.64	0	1.99	2.48	0	0	0	0.34	0	0.34	0.25	0	0.21	0	0	0.74	0
EAS0001066	51.74	305.07	118.57	101.95	166.52	98.05	209.51	212.69	222.03	225.94	46.11	49.84	44.11	271.76	228.64	184.75	290.29
EAS0016063	152	1.23	2.58	0.31	0.15	0	0	2.67	1.03	1.57	0	0	0.18	0.15	1.44	0.78	0
EAS0001092	0.03	0.08	0	1.25	116.92	4.39	3.63	0	0.09	0.18	0.03	0.16	0.08	0.78	0.33	0.05	0
EAS0000229	0	0	0	0	0	0	0	0.77	0.42	0	0	0	0	0	0	0	0
EAS0012706	14.93	30.2	29.33	20.12	30.14	10.78	18.72	24.05	31.36	30.64	16.81	16.64	13.59	33.66	24.82	28.34	44.56
EAS0018728	0.56	4.31	11.33	5.38	1.29	0	0.19	0.16	1.46	1.26	9.29	8.57	11.84	3.9	11.37	2.91	0.44
EAS0014212	14.97	1.3	0	0.25	1.34	1.12	0.83	0.71	2.2	1.82	0.06	0.11	0.14	2.89	0.63	1.07	0.28
EAS0010713	1.03	0.06	5.45	3.73	0	5.3	17.52	9.74	9.13	5.78	3.82	0.97	0	4.53	7.99	0.05	7.13
EAS0018403	44.08	0.69	0.45	0.63	0.06	0.07	0.86	0.16	0.86	0.46	0.14	0.24	0.16	1.28	0.31	0.27	0.43
EAS0001924	0.27	3.97	0	0	0	0.28	2.76	0	0.8	0	0	0	0	5.32	0.69	2.12	61.34
EAS0019059	0	0	0	0	0	0	0	0	0	0	0.25	0	0	0	0	0	0
EAS0008524	0	10.72	0	0	0	47.32	0	0	0	0	0	0	0	0	0	0	0
EAS0020113	3.84	19.4	13.61	63.4	26.5	9.91	17.41	26.3	16.29	13.85	23.04	19.33	13.8	12.94	12.47	29.47	38.6
EAS0008976	171.26	20.75	24.14	5.69	16.86	6.84	24.43	5.94	25.86	26.35	4.11	3.4	2.09	36.93	22.65	19.63	6.88
EAS0020484	47.87	58.73	45.43	18.66	60.2	15.51	61.69	221.35	191.83	270.43	8.74	10.8	8.13	175.29	89.6	99.81	97.99
EAS0000592	217.78	50.34	44.88	52.7	48.38	29.61	47.17	57.47	55.61	51.47	56.86	49.51	48.87	38.39	58.56	55.63	74.14
EAS0017187	10.93	101.48	28.52	33.94	32.56	14.01	39.75	42.9	61.62	47.06	14.06	15.13	15.14	18.3	54.86	57.65	48.61
EAS0010924	9.5	181.12	62.18	89.99	66.06	23.8	99.98	210.81	135.86	110.05	71.73	81.54	66.28	121.29	129.57	531.11	462.31
EAS0012879	1.03	5.96	6.09	2.14	1.13	0.1	0.46	1.13	1.95	1.99	0.64	1.06	0.63	1.06	1.93	1.68	0.46
EAS0003845	2.73	26.55	8.44	3.45	13.98	4.97	10.24	4.09	21.39	20.54	2.32	2.78	1.6	19.35	13.72	13.77	3.54
EAS0005974	0.36	3.91	1.01	8.68	4.44	7.31	12.77	2.21	6.1	5.21	4.42	5.73	4.71	2	1.95	3.32	5.59
EAS0009501	2.82	13.38	77.35	11.54	8.85	7.29	4.79	5.03	18.07	15.9	6.9	6.68	3.89	3.21	13.73	6.81	1.23
EAS0009217	65.53	47.64	37.7	14.56	52.19	20.79	68.89	52.34	80.25	89.13	8.89	7.11	3.54	94.35	71.35	43.34	30.07
EAS0013562	0	0	0	0	0.17	0	0.27	0	0	0.11	0	0	0	0	0	4.52	0
EAS0021323	897.09	0.96	2.52	2150.61	10.94	0.21	0.68	0.58	0.58	2.65	4159.15	5678.26	5318.49	0.6	0.77	0	1.32
EAS0009299	66.36	71.76	105.22	26.75	78.93	32.8	34.67	40.31	72.66	96.32	39.69	19.92	15.64	97.63	71.6	53.17	50.8
EAS0018408	13.05	10.52	8.17	8.09	5.83	2.29	7.9	7.22	10.96	8.61	2.08	3.4	3.85	6.39	10.03	13.16	1.48
EAS0013796	115.52	40.11	75.81	80.05	63.31	19.83	70.97	70.95	41.54	47.19	67.2	59.32	59.69	34.58	49.82	20.72	66.69
EAS0014548	1.59	8.42	6.17	1.83	6.78	2.22	11.03	6.64	12.32	11.8	1.39	1.48	0.74	15.7	8.51	6.39	3.59
EAS0011278	0.23	0	0	0	0	0	0	0.17	0	0	0	0	0	0	0	0	0
EAS0016585	17.04	20.07	11.54	45.71	23.61	10.63	10.98	13.46	13.77	16.15	38.91	26.74	21.56	15.07	13.82	16.53	10.28
EAS0011249	1.17	3.82	3.91	0	0.19	0	0.22	0.05	0.56	0.86	0	0	0	0	0.04	0.84	0
EAS0019914	0	0	0.99	0	0	0	0	0	0	0	0	0	0	0	0	0.1	0
EAS0010609	0	0	0	0	0	0	0.17	0	0	0	0	0	0	0	0	0.15	0
EAS0013208	516.1	31.93	56.24	8.22	31.2	16.06	17.76	19.84	44.74	44.7	6.13	6.11	2.42	65.77	37.23	55.27	23.89
EAS0004315	0.33	13.49	0.28	1.97	0	0	1.11	12.15	58.81	45.45	0.53	0.98	0.59	0	7.36	7.84	0
EAS0016657	2.09	4.72	2.36	3.36	1.41	12.86	8.06	3.25	2.44	3.15	0	0.28	0.12	0.21	1.97	0.43	50.94
EAS0017543	3.31	17.28	48.38	40.42	76.82	37.88	8.05	39.91	39.61	47.45	19.06	14.52	10.06	11.68	20.39	22.13	7.82
EAS0015102	1.58	33.48	9.32	132.3	24.01	11.63	8.57	20.24	31.34	28.15	1.58	2.08	1.76	11.83	24	22.13	8.99
EAS0002259	19.55	25.34	277.36	10.08	12.38	4.58	37.31	13.51	22.48	19.2	4.17	5.92	2.4	13.32	17.56	16.98	8.99
EAS0003903	1.55	0	0	0	0	0	0	0	0	0	0.24	0	0	0	0	0	0
EAS0000509	2.4	13.66	21.47	12.31	14.91	6.29	3.12	2.67	12.76	12.16	2.26	3.39	1.26	3.42	11.26	8.26	0.38
EAS0016374	19.52	55.44	100.52	93.28	104.79	53.06	69.26	64.06	67.13	72.6	116.9	96.1	79.22	48.77	53.23	45.66	27.09
EAS0004013	0.11	0	0.18	11.6	0	0	0	0.16	0.47	0.15	1.5	8.97	1.45	0	0	0.83	0
EAS0009602	0.93	0	0	0	0	0.13	0.84	0	0.27	0.09	0	0	0.06	1.04	0.08	0.38	0.33
EAS0004087	0	0.63	0	0	0	0	0	0	0	0	0	0	0	0.39	0.33	0	0
EAS0008355	2.92	4.42	5.85	2.04	3.03	0.4	1.7	0.71	3.04	3.06	0.44	0.92	0.4	2.86	4.01	1.57	0.38
EAS0021664	261.4	658.41	717.36	276.16	752.29	210.36	700.26	491.03	631.06	694.36	338.13	244.29	138.67	1125.64	478.98	666.57	578.55
EAS0015919	6.86	0	0	0	0	0	0	0	0	0	0	0	0	0.18	0	0	0
EAS0000348	15.16	217.25	144.37	59.14	80.9	30.94	103.51	67.48	44.78	41.26	14.06	21.37	13.98	38.75	59.91	58.75	44.32
EAS0001005	35.43	26.4	26.91	44.23	16.22	4.05	11.6	54.65	45.58	47.2	12.2	12.22	12.96	18.23	33.02	14.07	19.93
EAS0017188	0	0	0	0	0	0	0	0	0	0	0	0	0	0	1.08	0	0
EAS0006145	3.81	0.15	2.57	0.1	0	0	0	0	0	0	0	0	0	0.1	0.16	0.19	0
EAS0007253	14.75	0.17	5.03	0.31	0.5	0.07	0.47	0.4	0.1	0.29	2.2	1.16	1.9	0	1.25	0.32	0.18
EAS0014950	17.65	26.86	21.28	18.67	24.17	11.54	20.37	7.72	51.88	41.49	18.81	11.73	7.45	46.23	61.42	25.75	8.5
EAS0003497	7.57	0.42	1.45	5.69	1	5.53	120.47	31.78	1.26	0.98	0.18	1.21	0.31	53.45	61.24	5.06	505.68
EAS0017658	2.22	0.64	4.15	0.36	1.03	2.65	1.1	0.35	0.85	1.15	0.84	0.41	0.26	0.09	0.95	1.34	0
EAS0002689	39.71	209.74	204.79	71.6	158.07	64.44	138.83	150.38	85.11	92.59	30.11	30.91	24.74	80.27	68.08	112.03	113.48
EAS0007172	14.14	19.16	164.6	2.52	0.48	0	1.3	0.84	1.87	0.93	0.91	0.71	0.59	0.51	4.75	1.82	0.5
EAS0001962	23.74	161.21	6.07	11.11	97.55	22.6	287.9	13.92	52.64	35.53	1.5	3.62	1.62	562.93	45.89	136.57	1200.48
EAS0010936	1.79	36.45	15.37	10.62	11.68	5.32	81.19	21.87	18.59	14.47	38.24	35.7	32.65	62.8	52.38	58.31	132.87
EAS0009158	0	0	0.13	0	0	0	0	0	0.11	0.11	0	0	0	0	0	0	0
EAS0010501	0.4	0.07	2.33	0	0.46	0.18	0	0	0.08	0	0	0	0	0.09	0.11	0.04	0
EAS0009464	1.12	0	0.63	4.36	4.06	0	0.16	0	0	0	472.69	603.47	644.05	1.7	1.81	0.43	0
EAS0009134	7.47	24.54	205.06	251.3	35.67	10.11	5.73	2.78	32.55	21.06	8.21	7.66	3.55	147.22	33.21	46.87	19
EAS0004005	75.65	8.65	15.24	13.23	11.58	6.37	12.09	0.66	10.39	9.32	19.73	11.93	6.03	55.92	7.62	17.91	34.41
EAS0010722	17.72	79.38	179.27	25.34	70.18	17.83	47.84	24.97	74.67	76.64	17.81	15.15	6.47	99.29	73.11	52.57	23.63
EAS0009173	43.18	118.63	51.23	22.49	62.51	31.68	101.52	40.66	85.68	77.02	16.93	12.6	7.63	114.21	65.46	47.85	43.02
EAS0003117	60.43	17.08	14.07	9.97	16.59	3.65	29.34	28.79	21.37	23.29	7.25	9.73	6.83	25.19	15.86	49.68	30.26
EAS0007762	40.04	20.35	42.4	23.01	20.87	4.53	15.19	25.88	53.22	41.74	8.79	8.74	7.56	31.85	75.52	29.24	12.36
EAS0009693	4.24	5.97	0.96	0.72	1.45	0.5	6.37	4.85	6.82	6.75	1.06	1.72	2.12	6.43	0.96	6.63	5.39
EAS0012239	2.18	14.52	17.2	65.42	72.31	31.9	21.14	5.24	33.68	37.51	10.91	14.39	18.3	21.33	28.25	44.98	0.09
EAS0002994	2.89	17.37	20.07	42.8	19.62	6.46	18.38	13.94	12.92	15.16	24.44	26.87	23.61	18.74	16.33	23.62	11.07
EAS0016697	2.23	2.47	1.37	1.22	4.4	0.84	0.69	2.36	3.27	0.87	0.44	1.02	0.37	2.77	1.56	2.53	0.55
EAS0012836	2.07	0.25	2.27	0.08	0.22	0	0	0.08	1.72	1.23	0	0.1	0	0.08	0.13	2.12	0.13
EAS0010761	3.55	27.05	12.83	8.42	11.08	6.81	16.99	14.09	16.4	15.03	2.83	3.57	3.03	13.69	11.15	7.39	6.83
EAS0008270	6.05	23.93	3.46	1.24	11.16	12.23	16.31	25.57	10.47	11.91	0.63	0.71	0.5	5.94	6.14	21.19	34.58
EAS0021012	42.48	45.89	74.81	195.84	75.94	24.23	38.31	64.93	51.03	61.3	157.59	130.79	126.76	37.65	55.07	46.4	57.58
EAS0001757	1.63	15.88	2.38	12.27	7.29	4.71	11.35	10.52	11.16	9.96	5.15	5.45	5.51	5.56	16.7	14.49	0.24
EAS0001657	36.52	0.15	0	0	3.19	0.5	0.89	0	0	0.09	0	0	0	0	0	0	0
EAS0005443	126.11	0.95	112.29	0.35	0.46	0.08	0.13	0.8	1.25	2.2	0.5	0.31	0.35	1.55	4.15	1.68	0
EAS0002296	6.56	12.03	9.92	2.79	9.77	10.02	13.29	9.57	15.07	14.01	1.46	2.14	1.3	16.03	29.74	16.47	3.62
EAS0012561	11.39	216.36	31.18	94.89	155.79	60.43	463.33	143.97	91.41	95.86	25.56	35.89	28.52	258.53	113.71	241.83	601.73
EAS0012842	12.05	29.59	53.98	13.46	39.34	11.43	30.25	37.69	42.31	54.66	20.7	14.56	11.13	35.45	26.8	21.95	27.48
EAS0014480	3.99	4.19	27.62	3.17	3.75	0.78	0.89	0.19	2.46	2.46	1.11	1.39	0.91	2.43	2.34	3.63	3.43
EAS0007156	214.65	0	0	0	0	0	0	0	0	1.04	0	0	0	0	0.27	0	0
EAS0013270	9.46	71.53	37.46	11.65	77.52	20.37	15	13.68	27.21	31.78	5.58	6.17	3.11	5.93	33.36	48.73	1.61
EAS0012511	2071.01	2.48	1.57	0	0	0	0	0	0	5.35	0	0	0	0	0.8	0	0
EAS0005152	46.45	9.57	4.23	2.64	6.03	2.91	8.53	10.74	7.31	8.81	4.59	4.7	3.42	7.59	7.08	5.48	7.28
EAS0016718	0.05	0.7	18.24	0.6	0.08	0	0	1.57	1.31	1.52	0.28	0.21	0.19	0.24	0.66	3	0.07
EAS0013925	0	0	0.11	0.41	0.78	0.63	1.6	0	0.69	0.19	0	0	0.18	32.71	0.35	1.44	7.17
EAS0002068	5.23	1.31	0.25	0.07	0.22	0.05	0	0.15	0.07	0.28	0.16	0.05	0	0.15	0.19	0	0
EAS0017795	25.42	23.42	16.06	5.39	22.61	5.77	15.57	7.25	17.33	20.74	1.51	2.24	1.26	35.4	16.67	31.1	7.56
EAS0019735	11.98	32.11	82.39	38.54	29.15	1.91	12.21	4.68	9.19	8.56	1.11	2.32	5.42	6.14	16.29	7.67	5.09
EAS0015110	2.36	1.63	25.23	0.2	1.18	3.13	2.77	0.99	0.98	0.82	0.1	0.09	0	1.03	0.64	2.89	3.95
EAS0004168	93.43	20.57	10.04	12.12	23.85	8.33	10.17	4.26	27.65	23.99	3.2	3.71	1.78	19.3	24.92	16.18	13.08
EAS0010310	0.25	2.73	0.11	0	0.09	0.07	1.07	0	0.27	0.53	0	0	0.06	1.63	0	8.16	0
EAS0004614	1.56	15.78	0.98	3.99	6.54	5.57	28.13	14.59	10.75	5.3	10.53	11.35	7.55	25.2	4.6	15.61	18.61
EAS0014467	3.04	11.23	4.54	1.1	19.28	1.06	5	1.65	10.35	6.88	0.82	0.45	0.25	3.39	7.33	5.7	0.02
EAS0017672	0	22.88	5.43	1.05	1.79	4.92	76.48	2.66	7.94	2.53	0	1.95	0.88	65.08	4.16	15.41	428.13
EAS0004691	0	0.26	17.34	0.16	0	0	0	0	0	0	0	0	0.19	0.83	0	0	0
EAS0019360	41.03	97.51	87.41	39.65	129.43	49.91	63.87	48.21	76.33	74.03	36.59	25.62	20.54	107.18	76.28	67.03	49.1
EAS0004649	40.6	46.13	176.92	232.04	12.31	6.32	17.38	355.85	340.16	383.47	7.03	8.92	6.1	12.13	277.5	73.46	0.08
EAS0016569	0	0	0.21	0	0.18	0	0	0	0	0.7	0	0	0	0	0	0	0
EAS0015034	28.5	12.83	54.97	3.86	14.87	1.32	8.98	1.33	6.42	6.11	1.41	1.53	0.85	19.4	13.65	8.61	5.51
EAS0018968	11.48	32.75	23.27	8.96	17.52	7.35	10.35	15.05	18.87	19.45	7.03	7.07	4.94	26.13	11.54	17.47	18.27
EAS0002416	118.81	128.5	115.98	74.11	135.12	117.14	98.33	311.79	138.5	127.99	209.72	216.38	197.61	54.66	45.68	58.91	135.35
EAS0009372	80.84	70.09	15.02	42.62	33.06	14.09	90.34	35.59	35.92	39.07	18.37	16.43	15.93	63.97	25.39	47.14	49.79
EAS0021905	2.86	30.6	15.58	26.65	25.75	21.86	29.37	27.88	21.45	18.29	8.62	9.18	7.44	15.73	22.63	31.04	17.26
EAS0006275	104.2	0	3.42	0	0	0	8.72	0	0	0.23	0	0	0	0	0.07	0	0
EAS0006095	0.55	0.04	4.18	0	0	0	0.05	0	0	0	0	0	0	0.07	0	0.16	0.49
EAS0014252	0.11	432.53	0	0.34	67.92	0.23	6.16	0.17	6.76	6.54	2.05	1.69	1.41	0	26.56	117.72	2.56
EAS0008458	0.42	7.68	2.48	1.26	4.56	0.66	23.25	5.5	3.39	4.8	1.36	0.85	0.76	31.54	2.7	3.6	10.35
EAS0020398	30.23	30.87	15.37	11.3	25.38	9.39	7.17	1.5	18.53	17.49	9.9	8.08	5.6	28.39	19.43	18.49	10.08
EAS0018463	1.95	3.43	0.35	0	1.38	0.6	2.08	5.63	7.68	8.77	0.18	0.07	0.12	1.71	2.29	4.03	1.63
EAS0006568	52.91	9.77	17.52	4.56	13.56	3.04	3.9	2.73	11.91	11.41	7.19	5.81	2.83	16.06	13.75	8.09	4.28
EAS0008673	0.14	0	0	0	0	0	0.12	0	0.1	0	0	0	0	0.21	0	0.11	0
EAS0019110	49.7	42.46	79.52	15.18	40.78	26.14	13.97	52.8	44.66	58.84	10.91	9.13	6.06	33.17	20.81	29.13	13.91
EAS0013444	89.22	14.6	48.71	26.22	11.16	7.01	20.3	7.04	20.55	20.5	9.23	5.81	3.09	22.86	17.98	14.48	5.29
EAS0021761	73.55	57.2	2.01	12.44	26.82	3.57	19.29	13.23	35.19	28.59	1.89	2.77	1.84	31.73	361.69	124.91	62.22
EAS0020790	1.9	8.7	5.62	10.01	4.81	6.92	5.66	1.72	3.84	3.06	3.08	3.85	4.51	4.68	3.66	3.72	6.55
EAS0018678	14.85	154.91	116.37	181.07	102.71	17.16	262.47	71.71	296.09	269.29	62.44	85.37	74.14	110	246.41	167.31	134.73
EAS0017407	38.26	20.74	32.18	21.84	35.72	14.9	37.04	50.52	37.25	37.27	18.69	10.84	10.13	34.75	33.62	18.21	19.57
EAS0013503	1.75	0	16.03	0	0.05	0	0	0	0.05	0	0	0	0	0	0	1.08	0
EAS0005248	13.41	49.06	181.52	57.9	38.61	22.73	134.84	42.23	45.73	34.03	37.52	35.74	33.29	226.31	33.51	50.33	279.08
EAS0020874	0	2.76	20.66	0.08	0.15	0.1	2.12	0.15	0.43	0.56	0	0.05	0	3.12	0.06	1.22	9.78
EAS0015353	27.64	197.51	133.93	327.21	415.36	83.09	70.86	111.8	206.14	253.72	304.08	262.71	185.28	124.8	275.14	141.83	40.09
EAS0014003	203.98	97.19	367.88	158.18	135.14	54.87	170.15	216.29	151.54	157.02	166.74	147.39	137.57	120.83	133.87	105.1	210.03
EAS0018947	0.98	6.24	118.84	3.98	3.23	0.72	8.03	4.82	4.3	3.75	1.28	1.92	0.7	1.2	16.4	6.41	0
EAS0003080	100.49	4.33	8.83	2.67	3.41	2.16	5.45	5.33	2.82	3.87	1.73	2	1.04	3.14	2.66	5.56	13.14
EAS0002700	4.4	11.95	5.49	5.29	7.15	2.5	16.97	10.76	10.78	11.59	2.85	2.43	2.78	10.41	7.31	9.85	20.03
EAS0006260	0.27	2.69	299.19	0.32	0.35	0.22	0.72	1.68	1.71	2.15	0.38	0.86	0.21	0.18	15.33	3.99	1.06
EAS0001089	0	0	0	0	0.16	0	0	0	0.24	0.12	0	0	0.08	0.14	0	0	0
EAS0011933	197.7	0.18	2.07	0	0	0.03	0.43	0.04	0	0.53	0	0.03	0	0.19	0.1	0	0.49
EAS0001150	0	1.94	1.38	6.13	3.65	4.84	2.45	0.14	3.01	2.13	1.04	1.9	1.36	30.32	1.93	3.37	2.87
EAS0013506	0.5	0	0.14	0	0	0	0	0	0	0	0	0	0	0	0	0	0
EAS0014400	11.44	0	0	0	0	0	0	0	0	0	0	0	0	0	0	0	0
EAS0021872	18.22	18.48	10.49	7.74	17.9	5.61	16.27	10.9	23.61	23.51	5.72	5.9	4.42	31.53	14.79	18.89	14.11
EAS0000492	0	0	0	0	0	0	0	0	0	0	0	0	0	0	0	0	0
EAS0011938	1.62	0	0	0	0	0	0	0	0	0	0	0	0	0.11	0	9.44	0
EAS0014853	5.1	13.37	7.62	8.56	30.65	19.16	15.36	8.56	18.69	16.48	4.44	8.11	3.89	21.72	17.65	14.03	25.92
EAS0011162	0	0	0	0	0	0	0.58	0	0	0	0	0	0	0	0	0	0
EAS0014316	0.54	9.34	24.03	3.61	8	3.74	2.3	5.23	12.77	9.71	1.82	3.97	1.08	0.76	26.09	5.29	0.41
EAS0005640	0.28	6.56	10.78	0.35	13.17	0	0.84	0.8	1.18	1.24	0.19	0.34	0.26	0	60.56	3.73	0.41
EAS0007284	2.43	4.42	1.12	0.55	1.49	0.53	1.37	0.11	3.62	2.26	1.09	0.95	0.2	1.67	1.04	2.46	0.19
EAS0020177	0	0	0	0	0	0	0	0	0	0	0	0.07	0	0	0	0	0
EAS0010938	8.89	40.11	24.03	50.43	43.04	33.23	106.65	45.18	36.05	32	14.51	18.59	18.58	55.15	41.01	76.65	172.99
EAS0011441	0	0	0	0	0	0	0	0	0	0	0	0	0	0	0	0	0
EAS0020366	0	0	0	0	0	0	0	0	0	0	0	0	0	0	0	0	0
EAS0010931	0	0	0	0	0	0	0	0.54	0	0	0	0	0	0	0	0	0
EAS0006967	3.7	11.79	4.46	1.69	108.69	136.78	9.14	0.79	1.83	0.7	2.33	3.38	1.79	0.16	0.09	10.85	0.09
EAS0002775	0.86	17.84	4.49	12.56	6.9	4.84	8.88	6.84	4.87	4.92	13.26	9.05	10.38	6.64	6.84	9.89	12.41
EAS0000197	0.29	0.82	1.54	0	1.21	0.92	0	0.71	1.5	3.67	0.3	0	0	0	0	0.89	0
EAS0014407	57.09	8.43	13.37	6.61	10.45	5.18	4.67	7.63	8.87	9.22	3.43	3.61	3.29	10.12	7.8	8.69	6.93
EAS0017019	0.94	14.39	2.32	14.4	7.49	13.85	14.05	41.63	21.78	22.43	3.1	5.36	3.5	4.04	28.5	15.23	0.16
EAS0017834	30.89	44.4	40.76	41.84	35.67	15.21	70.87	56.81	32.43	40.01	24.4	18.21	18.89	46.27	44.88	45.11	37.73
EAS0000952	0	0	0	0	0.16	0	0.18	0	0	0	0	0	0	0	0	0	0
EAS0000854	0	0.15	0	0.19	1.35	0	0.11	0	0	0.09	0.07	0.06	0.06	0	0.08	0	0
EAS0009078	33.9	39.81	22.83	31.9	44.05	14.41	41.31	38.46	70.75	79.83	10.62	9.17	8.87	44.88	38.51	40.41	30.95
EAS0020632	0.6	3.7	8.12	8.6	0.87	0.31	6.16	8.72	1.78	2.61	2.29	1.23	1.37	3.65	5.79	2.38	5.93
EAS0011307	60.37	27.37	32.51	15.21	18.88	6.48	14.48	29.55	25.24	20.5	16.25	11.94	12.91	20.68	18.64	15.7	48.4
EAS0008850	4.26	14.35	11.77	5.8	10.4	5.44	10.9	7.45	13.4	14.01	5.39	3.98	4.3	15.95	10.46	7.87	6.34
EAS0020085	0.37	0	0.63	0.28	0.27	0	0	0	0	0	0	0	0	0	0	0	0
EAS0015895	12.12	166.26	72.96	45	58.64	34.12	207.06	130.63	79.77	61.69	11.34	17.81	16.72	123.76	78.14	66.67	206.35
EAS0011534	59.82	29.96	35.05	14.29	16.19	29.51	25.02	25.15	21.02	21.62	12.01	9.82	10.19	18.9	17.69	17.04	37.44
EAS0011780	0.28	0	0	0	0	0.59	0.96	0	0.42	0	0	0	0.26	0.86	0	0	0
EAS0000503	263.51	166.04	532.17	121.42	146.8	40.38	223.01	149.53	137.7	185.37	71.36	59.04	43.4	112.22	220.8	82.11	97.73
EAS0006905	2.58	32.15	22.22	6.31	18.62	5.38	53	23.87	22.16	16.03	2.77	3.35	2.12	57.15	11.3	28.82	71.41
EAS0003490	20.42	60.97	78.83	46.99	23.57	23.05	350.44	836.54	2964.53	2040.41	53.72	60.47	20.85	190.1	588.48	223.25	2038.06
EAS0016012	52.09	65.8	35.72	14.58	26.7	9.83	53.89	49.02	33.06	39.76	8.17	8.8	7.58	47.81	24.51	38.44	43.6
EAS0007388	5.8	6.83	79.3	14.81	12.21	0.18	2.69	9.72	16.2	18.97	3.02	5.47	3.79	0.8	53.11	7.63	0.95
EAS0021087	0	0	0.65	0	1.66	0	0	0	0	0	0.14	0	0	0	0	0	0.51
EAS0002231	39.9	65.98	40.85	69.58	54.3	23.18	50.62	60.57	43.18	47.59	50.7	39.3	39.06	46.86	50.2	55.16	52.39
EAS0012354	192.77	22.33	73.75	31.47	36.99	7.75	32.55	20.41	33.65	43.22	33.7	23.69	12.36	42.29	25.82	26.69	18.7
EAS0013685	6.91	18.25	25.42	5.26	14.22	5.71	9.73	2.97	21.18	19.92	7.1	4.98	2.75	36.05	15.11	14.48	3.32
EAS0007349	31.12	24.91	23.58	61.86	122.96	28.32	20	17.56	26.51	47.14	31.87	30.57	27.61	11.7	12.06	33.18	15.39
EAS0018174	11.66	91.99	16.86	58.53	86.58	143.76	171.46	93.92	145.01	99.47	45.54	33.35	17.64	226.53	80.41	107.84	123.66
EAS0003966	166.95	106.25	149.18	259.2	129.2	71.89	77.29	110.89	87.47	94.55	138.2	120.22	113.69	65.79	72.11	92.84	60.86
EAS0012366	163.07	13.86	1.52	292.57	16.8	4.95	6.35	0.87	2.28	1.05	267.77	112.39	116.96	17.95	4.53	1.03	0.39
EAS0003330	99.59	12.63	18.96	5.56	23.43	9.61	5.78	2.2	13.39	14.84	2.94	2.86	1.12	8.86	9.24	6.5	2.41
EAS0010977	349.22	40.16	95.07	140.56	60.66	23.86	76.91	71.63	48.41	61.04	81.87	76.11	68.06	54.44	62.22	57.31	44.37
EAS0013412	0.28	1.6	0.64	1.57	0.82	0	0.16	0.28	0.14	0.8	0.81	0.85	0.67	0.72	1.1	0.43	0.12
EAS0006486	0.5	21.7	4.33	9.14	9.27	10.66	6.9	0.53	28.56	20.56	5.17	5.81	3.39	24.91	12.91	25.73	23.96
EAS0003143	5.98	10.23	45.42	13.91	9.51	3.55	13.68	17.66	12.23	14.2	7.92	8.35	8.46	9.17	8.66	16.95	28.49
EAS0015307	42.95	64.99	101.97	33.52	53.43	17.93	56.55	39.67	63.24	62.6	20.15	16.27	15.62	86.35	79.81	48.54	64.44
EAS0017862	1.31	9.81	4.87	2.17	6.06	2.98	7.56	3.63	5.15	5.91	0.7	1.18	0.35	6.16	5.9	4.84	1.4
EAS0017444	0	0	0	0.24	0	0	0	0	0	0.23	0	0	0	0	0	0	0
EAS0014379	54.82	31.56	75.38	32.04	34.48	10.73	34.19	39	31.6	35.41	17.41	16.01	15.92	48.7	38.04	19.77	22.25
EAS0006972	2.45	120.89	0.79	0.18	10.98	5.56	9.32	6.81	15.29	26.94	0	0	0	1.59	0	200.46	1.55
EAS0008030	281.81	141.91	2043.64	174.89	232.36	66.73	206.2	124.52	247.19	202.33	399.27	332.4	191.28	226.34	370.05	315.65	323.43
EAS0004353	0	0	0	0	9.07	945.76	0	0	0	0	0	0	0	0	0	0	0
EAS0005144	5.27	14.62	11.73	7.76	9.81	4.45	4.51	10.52	15.31	17.53	5.25	5.82	3.86	8.79	16.95	13.58	16.09
EAS0020137	37.58	46.38	125.28	19.24	53.77	20	83.16	38.91	50.89	65.77	11.77	12.33	7.27	75.5	53.8	60.81	29.61
EAS0018639	2.37	135.66	15.32	9.23	31.28	17.63	116.6	10.16	46.78	39.98	1.79	4.32	1.87	231.41	25.66	32.01	347.66
EAS0009016	0	0	0.26	0	0	0	114.88	0	0	0	0	0	0	0	0	0	0
EAS0000693	4.77	28.66	11.21	2.81	18.83	5.07	18.02	5.7	0	12.63	1.98	0	0.8	27.42	14.49	0	2.83
EAS0002731	14.91	19.09	10.89	7.22	10.65	4.2	11.15	6.52	18.39	17.72	2.93	2.87	2.86	14.88	13.34	8.86	12.77
EAS0007906	3.39	11.14	4.35	5.91	9.02	2.81	44.65	23.1	15.6	13.77	24.76	25.58	20.93	28.15	17.78	18.14	10.68
EAS0021817	22.57	78.62	68.85	124.85	72.59	69.53	54.36	32.91	169.77	113.35	25.72	30.07	19.98	52.76	141.04	99.12	8.89
EAS0021736	20.54	34.45	225.52	15.65	9.75	3.17	20.1	3.28	28.78	22.08	3.04	6.6	5.99	44.6	14.07	18.91	90.87
EAS0001025	0.7	4.12	8.95	1.05	2.93	1.53	1.06	0.57	3.61	1.74	0.99	0.85	0.9	2.95	4.51	8.55	0.2
EAS0009867	0.92	40.12	3.06	9.35	8.08	5.28	13.68	90.5	82.91	72.68	4.9	5.87	4.61	3.79	30.78	21	1.51
EAS0011225	6.71	41.35	17.24	315.9	22.05	19.8	17.17	30.77	29.9	48.81	377.15	336.35	249.18	17.13	18.59	47.26	15.24
EAS0019307	6.74	19.46	15.46	8.94	22.6	5.8	9.42	6.59	23.09	18.25	8.31	5.43	3.87	23	24.08	21.88	7.86
EAS0007826	21.95	169.38	34.13	15.78	83.46	16.07	11.58	4.85	25.62	26.03	7.42	6.89	5.37	24.78	20.65	20.78	10.9
EAS0016251	395.56	48.95	60.92	54.82	67.54	57.8	40.01	63.43	39.82	38.72	29.91	27.34	35.36	60.91	49.08	38.96	82.69
EAS0010517	6.07	17.8	50.71	29.79	54.42	26.08	48.86	9.67	50.53	34.04	3.83	10.19	6.41	86.76	42.45	21.15	2.73
EAS0011695	0.21	0.38	0.49	0.28	0.15	0.27	0.09	0	0.08	0.04	0.28	0.26	0.26	0.04	1.82	0.4	0.07
EAS0005292	5.27	24.14	17.04	10.2	23.75	11.83	7.67	3.55	17.25	16.14	11.06	8.97	5.07	23.99	17.21	16.48	16.21
EAS0005062	688.98	174.19	1372.98	1391.11	395.19	172.5	174.04	405.77	264.45	240.73	1958.74	3126.91	3697.56	205.13	306.81	323.06	463.07
EAS0008813	1.67	4.01	0.13	1.07	1.38	1.23	2.43	14.72	18.89	13.23	0.17	0.24	0.28	4.94	6.14	27.62	8.45
EAS0002632	82.8	40.6	10.83	14.95	16.24	10.14	28.05	17.29	12.94	15.81	8.96	6.89	7.99	23.08	11.63	26.25	36.34
EAS0003434	51	34.49	39.21	39.92	45.48	17	33.77	60.64	33.64	34.87	14.22	13.66	11.81	27.94	26.15	37.77	50.94
EAS0007776	2.8	14.34	4.85	4.37	7.01	4.15	6.44	2.22	5.79	8	3.09	1.47	3	11.77	10.57	4.42	4.25
EAS0006224	16.59	37.51	49.18	42.29	32.14	10.11	31.34	30.77	22.95	22.38	29.07	22.31	21.78	11.23	25.25	30.88	14.53
EAS0016995	0	0	0	0	0	0	0	0	0	0	1.09	0.9	1.26	0	0	0	0
EAS0013889	37.06	47.26	47.24	30.28	36.08	12.58	32.76	46.44	37.75	36.09	17.47	17.39	15.04	40.75	29.3	33.96	89.54
EAS0004901	2.44	51.62	23.06	3.18	9.4	0.67	11.05	58.43	25.17	34.54	2.09	3.75	0.87	3.94	11.49	18.84	0
EAS0004570	10.14	368.56	20.71	70.89	87.05	8.85	108.62	94.76	62.93	60.99	57.83	81.87	46.04	10.96	82.69	36.47	0
EAS0019353	0.22	7.69	4.53	58.7	3.98	6.15	34.59	1.63	38.83	13.21	2.13	1.84	0.46	41.88	65.67	22	5.37
EAS0009051	0.52	0	0	0.26	0	0.27	0	0	0	0	0	0	0.12	0.2	0	0	0.25
EAS0016019	0	0	0	0	0	0	0	0	0	0	0	0	0	0	0	0	0
EAS0000058	0	0	0.63	0	0	0	0	0	0	0.47	0.24	0.27	0.2	0	0	0.34	0
EAS0004422	5.1	11.24	1.53	7.88	7.22	64.12	12.82	2.36	9.41	7.02	3.09	6.12	5.65	11.32	4.68	14.39	7.48
EAS0018763	2.51	21.5	4.89	3	32.67	4.25	5.15	6.18	14.76	16.87	1.14	1.59	0.91	14.11	9.73	23.61	5.32
EAS0012821	59.78	13.54	23.64	6.91	13.44	6.23	19.58	25.91	16.47	17.2	7.82	5.38	3.99	22.61	15.78	9.69	12.96
EAS0011498	375.31	142.53	334.23	72.95	254.41	157.01	82.94	69.6	178.2	202.3	147.78	93.21	64.9	166.34	183.83	140.79	66.01
EAS0012960	0.35	0	19.14	0	0	0	0	0	0	0	1.16	0	0	0	0	0	0
EAS0021371	0	2.02	1.7	0	0.2	0.2	3.55	0	0.16	0.04	0	0.05	0	36.61	0.07	3	4.83
EAS0020341	3.14	13.44	7.51	3.23	13.5	4.67	6.01	0.59	11.41	9.68	5.45	4.38	1.94	23.14	10.52	15.1	0.58
EAS0002250	0.34	0	0.43	0	0	0	0	0.12	0.24	0	0	0	0	0	0.11	16.02	0
EAS0000095	330.71	2.43	2.82	0.75	0.97	0.35	1.7	0.73	0.73	2.13	0.18	0	0.3	1.52	1.5	1.81	0.23
EAS0005608	382.23	33.72	76.46	37.22	31.14	15.3	34.87	75.49	47.82	53.37	28.74	22.46	19.92	25.7	41.41	60.61	29.3
EAS0003958	0	0.45	0	0.58	0.28	0.1	0.82	0	0.14	0.14	0	0.29	0.09	2.05	0	0	14.5
EAS0016386	0.38	0	2.36	0	0	0.06	0	0	0	0.07	0	0	0	0.9	0	0.73	0
EAS0021428	3.18	132.44	58.12	89.7	132.32	17.17	34.15	6.1	432.14	143.22	7.95	12.25	4.77	139.72	313.81	229.96	340.44
EAS0021561	40.09	12.07	85.15	0.98	8.43	0	0.25	0	1.58	1.83	0.15	0.36	0.32	0.77	3.75	2.11	0
EAS0016764	0.05	2.59	0.04	1.19	2.99	0.52	1.88	0	0.19	0.18	0.06	0.1	0.07	16.3	1.3	0.84	1.44
EAS0017363	0.33	3.73	0	0	10.04	0	0	4.77	10.66	5.14	0.17	0.08	0	0	0.32	18.56	0
EAS0020021	1.73	1.25	2.27	9.75	19.17	6.43	32.28	4.87	16.27	18.14	2.42	3.88	2.86	29.63	9.77	47.73	2.08
EAS0013129	35.76	18.65	17.79	0.5	12.33	14.56	14.77	5.84	4.15	3.32	0	0.17	0	11.15	3.87	3.1	0
EAS0012242	17.65	11.66	11.53	3.44	7.7	2.12	1.61	1.08	8.55	7.24	3.72	3.05	1.51	5.83	9.24	6.21	0.65
EAS0012037	169.68	174.18	102.5	104.41	144.71	86.98	145.78	181.91	128.68	147.02	65.66	67.13	60.64	107.37	110.74	134.29	225.13
EAS0014242	67.44	161.06	106.75	406.82	119.13	45.45	57.75	116.95	100.87	88.66	289.35	155.06	117.82	48.21	105.3	115.43	34.51
EAS0003570	15.79	34.59	11.59	29.75	30.53	12.89	30.35	24.82	16.96	23.23	12.27	10.21	9.89	32.44	11.39	22.5	24.24
EAS0008980	17.72	37.28	42.01	19.95	45.35	28.15	25.99	25.7	66.25	58.77	50.23	32.81	19.73	38.14	49.89	32.99	20.17
EAS0021315	31.99	40.09	45.38	37.4	24.5	12.48	22.07	30.4	31.93	27.97	53.42	56.31	31.09	32.37	25.68	32.91	40.79
EAS0021404	0	0	0	0	0.65	0	0	0	0	0	0	0	0	0	0	0	0
EAS0003869	115.08	1.98	12.75	1.13	4.17	0.57	5.82	2.2	2.68	3.16	0.51	0.47	0.12	0.31	1.41	1.46	3.68
EAS0001354	35.11	205.92	48.13	260.75	121.77	31	201.51	205.27	170.46	179.27	94.75	106.15	95.05	54.57	176.81	168.39	151.24
EAS0003657	124.91	2.8	18.56	0.15	0.81	0.1	2.33	0.22	2.79	1.91	0	0.15	0.04	2.39	0.2	1.93	1.99
EAS0018200	67.74	14.93	16.89	5.74	11.28	5.34	11.09	5.89	7.42	9.33	2.66	1.91	2.26	3.65	9.3	3.5	0.27
EAS0017961	3.51	0	0	0.13	0	0	0	0	0.13	0	0	0	0	0	0	0	0
EAS0004810	0.12	1.5	1.05	0.19	0.36	0	0.63	0	0.9	0.35	0	0	0	0.19	1.44	0	0
EAS0003215	0.65	50.09	15	1.21	15.41	0.17	45.27	3.05	2.83	12.57	0	0.32	0.14	1.22	1.66	2.49	3.48
EAS0003789	0	0	1.23	0	2.11	0	1.87	0	0	0	0	0	0	0	0	0	0
EAS0006531	125.87	85.85	264.03	189.21	119.28	27.45	157.73	82.48	66.2	87.17	126.66	95.59	82.11	111.61	92.49	58.74	73.51
EAS0018270	0.68	2.91	2.68	2.73	7	0.7	2.95	0.55	15.35	5.82	0.32	0.9	0.67	18.35	4.38	3.11	9.13
EAS0008332	69.25	630.48	52.66	1269.75	62.41	10.37	133.96	234.93	250.36	364.28	4985.08	4248.06	7350.03	180.51	6168.48	880.41	4.64
EAS0002841	0.47	0.08	0.21	0.05	0.09	0.03	0.16	0.32	0.23	0.26	0	0.03	0	0.1	0.04	2.19	0
EAS0000175	0.75	0	0	0	0	0	0	0	0	0	0	0	0	0	0	0	0
EAS0007042	5.05	26.51	28.76	26.67	24.52	13.88	52.65	51.19	32.5	30.73	9.29	10.41	8.99	26.04	29.45	23.37	35.9
EAS0008151	0.12	119.84	0	0	123.67	12.18	1.04	2.3	1.33	1.65	0	0	0	0.29	0	2.09	0
EAS0005159	0.94	8.03	3.33	4.37	4.28	3.2	9.94	0	3.92	1.85	1.46	2.33	1.43	48.35	2.86	13.68	9.36
EAS0009473	25.04	27.62	61.83	20	43.49	12.92	21.88	24.69	35.18	41.7	30.81	19.15	10.82	34.35	43.66	21.42	19.42
EAS0004919	22.18	4.14	1.58	0	71.27	23.03	1.11	0	0	0	0	0.05	0	0	0.18	0	0
EAS0007741	0.29	0	0	0	0	0	0	0	0	0	0	0	0	0	0	0	0
EAS0006630	6.69	18.72	8.23	18.34	27.74	7.95	12.99	10.59	10.81	17.62	6.97	3.73	4.72	21.23	16.02	14.94	11.16
EAS0013406	0.17	0	0	0	0	0	0	0	0	0	0	0	0	0	0	0	0
EAS0013674	0.48	1.16	639.44	1.71	1.1	0.04	1.64	0.3	1.2	1.92	7.4	3.64	2.19	1.57	0.36	0	0.18
EAS0021554	0	0	0	0	0	0	0	0	0	0	0	0	0	0	0	0	0
EAS0020268	0.08	0	0.13	0	0	0	0	62.73	21.32	21.21	0	0.08	0	0	14.21	0	0
EAS0016882	1.92	2.32	0	0.41	0.2	0	13.27	0.4	0.2	0.77	0.29	0.27	0.37	0.62	0.88	0	0
EAS0001627	2.57	65.66	53.86	89.84	38.01	66.68	225.17	31.15	101.41	46.98	48.67	63.14	61.78	15.23	74.53	104.8	0
EAS0014469	3.02	0	0	0	0	63.47	0	0	0	0	0	0	0	0.05	0	0	0
EAS0017044	0.27	3.09	2.4	1.29	1.22	0.17	0.62	2.32	1.32	1.32	0.1	0.12	0.09	0.6	1.27	1.46	0
EAS0014327	0.41	42.78	2.45	5.14	12.63	14.24	23.54	2.22	2.06	1.68	0.33	0.45	2.07	50.49	10.15	80.94	14.8
EAS0002567	0.47	2.74	0.16	0.43	4.93	0.49	11.73	0.97	0.96	1.33	0	0.28	0	16.95	3.42	5.5	1
EAS0005251	8.26	23.52	16.53	12.5	12.95	4.25	19.07	13.44	18.37	16.74	7.07	8.09	6.61	21.57	13.13	14.26	22.73
EAS0020949	10.23	57.66	127.43	23.3	87.17	25.32	38.53	33.92	56.55	52.92	13.07	15.79	15.1	78.2	42.32	54.27	107.57
EAS0021503	11.63	0	0	0	0	0	0	0	0	1.18	0	0	0	0	0.51	0	0
EAS0009161	118.07	0.08	18.86	0	1.76	0	1.63	0	0.32	0.8	0	0	0	0.34	0.21	9.51	1.33
EAS0014702	0	0	0	0	0	0	0	0	0	0	0	0	0	0	0	0	0
EAS0002146	0.08	3.64	2.15	0.48	1.5	0.66	14.87	8.03	4.39	4.35	0.08	0.08	0.28	14.27	3.08	4.01	35.28
EAS0002680	1.27	6.16	12.24	139.8	27.26	53.23	4.62	20.03	14.58	18.28	410.31	485.82	495.6	2.47	6.75	12.36	5.4
EAS0015671	80.71	11.09	55.8	8.94	10.29	5.51	11.29	8.8	17.62	16.63	6.31	5.93	5.65	14.42	11.55	8.29	3
EAS0015348	0	0	4.33	0	0.25	0	0	0	0	0	0	0	0	0	0	0	0
EAS0008474	3.89	0.99	33.54	0.88	0.47	0.16	1	32.59	8.21	9.23	0.8	1.07	0.48	0.23	3.15	1.45	0.23
EAS0006446	5.5	44.72	31.37	19.36	32.11	12.95	54.24	22.72	43.01	45.69	23.47	14.9	10.78	71.13	42.82	44.82	22.97
EAS0008772	1.33	0.22	0.31	0	0.07	0	0.08	0.13	0	0	0	0	0	0	0	0.21	0
EAS0004394	6.92	9.91	50.09	10.68	12.8	1.58	4.86	0.49	11.04	10.95	0.99	1.87	2.03	14.79	12.56	7.53	6.4
EAS0008208	7.83	34.66	178.53	20.71	3.72	0.6	8.52	6.98	48.24	31.87	2.99	6.05	3.33	4.78	52.59	16.3	0
EAS0017607	0.8	23.21	3.87	38.97	47.32	9.9	18.15	2.24	29.65	26.15	5.41	5.63	3.43	4.29	53.82	25.8	0
EAS0018028	26.6	14.53	24.26	9.53	27.34	10.58	22.42	24.13	26.69	33.03	11.87	8.89	9.88	22.25	23.83	14.04	11.79
EAS0018339	0	0	0	0	0	0	0	0	0	0	0	0	0	0	0	0	0
EAS0011348	62.4	71.47	41.71	20.37	42.87	24.53	24.51	3.72	34.73	34.63	10.1	9.47	9.85	54.16	35.57	46.95	38.4
EAS0004498	12.62	36.67	20.88	10.27	28.36	5.8	20.25	9.71	17	24.68	5.17	2.76	1.07	23.4	12.77	17.71	5.4
EAS0013657	30.8	1.23	1.12	0	0.74	0	1.13	0.15	0.37	0.64	0.16	0	0.05	0.08	0.13	0	0
EAS0003513	0	0	0	0	0	0	0	53.46	236.05	191.16	0	0	0	0.27	0	0	0
EAS0008859	0.41	27.96	1.68	0.53	9.91	0.42	9.73	2.65	1.53	1.55	0.19	0.35	0.21	2.22	0.83	3.11	0.61
EAS0018956	0.34	7.8	5.22	0.76	0.73	0	0.14	0.56	0.98	1.59	0.22	0.42	0.3	0.38	0.6	1.15	0.16
EAS0011220	40.66	65.36	121.11	66.74	48.73	16.79	29.46	41.79	39.46	37.25	37.98	33.93	29.59	78.31	49.42	64.54	86.35
EAS0004259	0	0	0	0	0	0	0	0.23	0	0	0	0	0	0	0	0	0
EAS0015179	139.83	94.77	147.2	67.11	158.35	62.44	80.96	143.86	127.67	141.2	74.55	62.95	47.08	58.67	80.84	56.83	43.29
EAS0011415	43.97	0	1.5	0	0	0	0.43	0	0	0.06	0	0	0	0	0.11	0	0
EAS0005128	0.66	3.16	6.27	12.14	1.9	0.11	0	0.64	1.75	1.69	1.63	2.93	3.6	0.5	2.95	0.17	0
EAS0004391	0.18	0.43	0	0	4.51	49.86	0.3	0	0.13	0	0	0	0	0.14	0	0	0.12
EAS0017872	0.24	12.98	0	0.18	1.94	2.02	0.41	0.53	4.8	4.82	0.13	0	0.11	0.93	0.79	1.13	0
EAS0011839	7.12	50.6	79.9	49.94	54.46	35.26	45.43	52.04	25.18	42.32	33.39	30.27	26.64	39.09	28.88	38.12	78.1
EAS0017999	633.14	5.48	15.37	11.96	69.63	13132.1	10.77	4.98	6.74	10.5	1.91	2.45	1.09	79.31	8.78	6.23	0
EAS0002075	0.16	1.78	0.14	0.12	2.02	1.27	6.55	0.24	1.07	0.35	0	0.08	0	19.58	0.53	1	3.67
EAS0002862	6.92	42.32	43.1	45.57	37.56	7.48	69.9	91.17	86.82	88.98	9.15	12.53	13.15	52.07	71.16	32.18	41.61
EAS0018434	70.29	3.35	5.33	2.35	5.66	4.25	1.41	0.38	1.68	1.71	0.77	0.86	0.73	2.02	1.19	4.01	0.31
EAS0010231	8.58	17.05	13.12	4.21	6.76	3.82	3.88	9.22	9.04	9.67	5.98	5.87	5.98	3.67	10.32	9.36	7
EAS0021922	151.23	0	0.19	0	0	0	0	0	0	1.28	0	0	0	0	0.15	0	0
EAS0006426	3.43	29.5	21.36	36.38	17.39	14.4	31.83	217.48	173.87	162.59	31.77	38.15	49.2	6.15	64.84	57.61	0
EAS0009834	0	0	0	0	0	0	0	0	0	0	0	0	0	0	0	0	0
EAS0001145	0	0	0	0	0	0	0	0	0	0	0	0	0	0	0	0	0
EAS0018873	0	0	0	0	0	0	0	0	0	0.36	0	0	0	0	0	0	0
EAS0020555	0	0.4	0.06	10.85	0.51	0.17	0.21	1.16	2.51	5.25	37.39	20.12	25.76	0	7.55	1.37	0
EAS0002246	26.24	1065.5	14.57	51.89	64.22	28.65	327.14	32.75	269.24	96.62	74.61	198.73	17.54	303.19	35.63	516.21	752.81
EAS0004385	506.33	108.88	114.53	76.4	132.55	72.57	99.21	92.53	134.09	132.79	53.86	38.85	26.11	112.21	106.81	89.23	65.58
EAS0010915	208.7	56.93	25.19	23.95	23.18	12.84	25.15	68.17	32.24	33.34	19.79	18.24	19.07	21.28	26.59	41.82	46.58
EAS0001021	0.67	0.46	0	0	0.28	0.2	0.49	0	0.28	0.27	0	0	0	0	0.37	0	0
EAS0014937	14.89	18.86	31.14	41.47	2.95	0.83	9.98	3.4	16.35	17.45	25.85	29.15	39.8	2.96	9.02	22.08	0
EAS0008736	0.1	0	0.25	3.58	102.23	3.48	260	247.56	16.31	9.13	6.46	25.72	0.57	0	36.36	0	0
[truncated: 18,771 more rows]
