# Supplementary material for: Donkey genomes provide new insights into domestication and selection for coat color
Source: Nat Commun. 2020 Dec 8;11:6014. doi: 10.1038/s41467-020-19813-7 (PMC7723042; doi:10.1038/s41467-020-19813-7)
Supplement: Supplementary file 7 — Supplementary Data 4 [file 41467_2020_19813_MOESM7_ESM.xlsx]

## Sheet: Sheet1
Supplementary Data 4. Information of all re-sequenced donkey samples and statistics of sequencing data and mapping data.
sample ID	classification	Latin name	collection sites	landrace name	sex	data source	base (Gbp)	coverage fold (×)	high quality mapped reads proportion*	missing SNPs calls proportion	heterozygous SNPs calls proportions
Aw1	Asiatic wild ass	Equus hemionus	-	-	female	Reference 1	24.1005	10.0419	0.796141	#	#
Aw2	Asiatic wild ass	Equus hemionus	-	-	male	this study	27.6639	11.5266	0.949976	#	#
Aw3	Asiatic wild ass	Equus hemionus	-	-	female	this study	28.6338	11.9308	0.949401	#	#
Ona	Asiatic wild ass	Equus hemionus onager	-	-	male	Reference 2	21.1391	8.80797	0.940893	#	#
Kia1	Asiatic wild ass	Equus. kiang	-	-	female	Reference 2	21.8991	9.12462	0.888834	#	#
Kia2	Asiatic wild ass	Equus. kiang	-	-	female	https://bigd.big.ac.cn/gsa/browse/CRA001222/SAMC049052	106.372	44.3217	0.647225	#	#
Som	African wild ass	Equus africanus somaliensis	-	-	female	Reference 2	19.0107	7.92111	0.868898	#	#
Ke-1	domestic donkey	Equus asinus	Kenya	-	male	https://bigd.big.ac.cn/gsa/browse/CRA001222/CRX033528	16.6454	6.9356	0.861295	0.0793877	0.17534
Ke-2	domestic donkey	Equus asinus	Kenya	-	male	https://bigd.big.ac.cn/gsa/browse/CRA001222/CRX033529	17.0727	7.11364	0.759139	0.0802053	0.157191
Ke-3	domestic donkey	Equus asinus	Kenya	-	male	https://bigd.big.ac.cn/gsa/browse/CRA001222/CRX033530	17.363	7.2346	0.776386	0.102521	0.16831
Ke-4	domestic donkey	Equus asinus	Kenya	-	male	https://bigd.big.ac.cn/gsa/browse/CRA001222/CRX033532	16.8078	7.00324	0.863243	0.0855614	0.175999
Ke-5	domestic donkey	Equus asinus	Kenya	-	male	https://bigd.big.ac.cn/gsa/browse/CRA001222/CRX033533	16.011	6.67125	0.87937	0.0975747	0.169764
Ke-6	domestic donkey	Equus asinus	Kenya	-	female	https://bigd.big.ac.cn/gsa/browse/CRA001222/CRX033534	14.5523	6.06344	0.866639	0.130598	0.153703
Ke-7	domestic donkey	Equus asinus	Kenya	-	male	https://bigd.big.ac.cn/gsa/browse/CRA001222/CRX033535	19.1121	7.96338	0.855489	0.0386713	0.189535
Ke-8	domestic donkey	Equus asinus	Kenya	-	male	https://bigd.big.ac.cn/gsa/browse/CRA001222/CRX033536	15.0461	6.26921	0.875902	0.102151	0.16691
Ke-9	domestic donkey	Equus asinus	Kenya	-	male	https://bigd.big.ac.cn/gsa/browse/CRA001222/CRX033537	20.3359	8.47328	0.814869	0.0611844	0.189848
Ke-10	domestic donkey	Equus asinus	Kenya	-	male	https://bigd.big.ac.cn/gsa/browse/CRA001222/CRX033538	12.944	5.39334	0.77081	0.238951	0.125003
Ke-11	domestic donkey	Equus asinus	Kenya	-	female	https://bigd.big.ac.cn/gsa/browse/CRA001222/CRX033539	25.3867	10.5778	0.547634	0.10838	0.170799
Ke-12	domestic donkey	Equus asinus	Kenya	-	male	https://bigd.big.ac.cn/gsa/browse/CRA001222/CRX033518	19.1955	7.99812	0.573834	0.198314	0.138695
Ke-13	domestic donkey	Equus asinus	Kenya	-	male	https://bigd.big.ac.cn/gsa/browse/CRA001222/CRX033519	23.7019	9.87577	0.569833	0.165221	0.160645
Ke-14	domestic donkey	Equus asinus	Kenya	-	male	https://bigd.big.ac.cn/gsa/browse/CRA001222/CRX033520	29.2158	12.1733	0.540147	0.0440082	0.198971
Ke-15	domestic donkey	Equus asinus	Kenya	-	male	https://bigd.big.ac.cn/gsa/browse/CRA001222/CRX033521	17.2483	7.18679	0.86421	0.0636749	0.183475
Ke-16	domestic donkey	Equus asinus	Kenya	-	male	https://bigd.big.ac.cn/gsa/browse/CRA001222/CRX033531	24.111	10.0463	0.748462	0.0427646	0.203747
Ke-17	domestic donkey	Equus asinus	Kenya	-	female	https://bigd.big.ac.cn/gsa/browse/CRA001222/CRX033540	25.3792	10.5747	0.576024	0.119138	0.169643
Et-1	domestic donkey	Equus asinus	Ethiopia	-	male	this study	25.2033	10.5014	0.832581	0.0103963	0.236216
Et-2	domestic donkey	Equus asinus	Ethiopia	-	male	this study	22.1514	9.22977	0.859574	0.0175451	0.225026
Et-3	domestic donkey	Equus asinus	Ethiopia	-	male	this study	22.4134	9.33892	0.854128	0.0167454	0.225366
Et-4	domestic donkey	Equus asinus	Ethiopia	-	male	this study	24.8222	10.3426	0.852985	0.01037	0.236716
Et-5	domestic donkey	Equus asinus	Ethiopia	-	male	this study	21.7518	9.06324	0.810907	0.0494623	0.205441
Et-6	domestic donkey	Equus asinus	Ethiopia	-	male	this study	21.5177	8.9657	0.863742	0.0327294	0.216427
Et-7	domestic donkey	Equus asinus	Ethiopia	-	female	this study	20.5679	8.56995	0.881223	0.0487231	0.207306
Et-8	domestic donkey	Equus asinus	Ethiopia	-	female	this study	24.8456	10.3523	0.844645	0.0108528	0.235006
Et-9	domestic donkey	Equus asinus	Ethiopia	-	male	this study	23.0782	9.61591	0.850999	0.0127549	0.230326
Et-10	domestic donkey	Equus asinus	Ethiopia	-	male	this study	22.9766	9.57359	0.845499	0.0163893	0.214583
Ni-1	domestic donkey	Equus asinus	Nigeria	-	male	https://bigd.big.ac.cn/gsa/browse/CRA001222/CRX033522	11.9777	4.99071	0.868936	0.184716	0.13093
Ni-2	domestic donkey	Equus asinus	Nigeria	-	female	https://bigd.big.ac.cn/gsa/browse/CRA001222/CRX033523	20.8669	8.69453	0.765042	0.0713875	0.178092
Ni-3	domestic donkey	Equus asinus	Nigeria	-	male	https://bigd.big.ac.cn/gsa/browse/CRA001222/CRX033524	27.6754	11.5314	0.561861	0.0705244	0.188677
Ni-4	domestic donkey	Equus asinus	Nigeria	-	male	https://bigd.big.ac.cn/gsa/browse/CRA001222/CRX033525	18.0204	7.50848	0.764388	0.0750597	0.173915
Ni-5	domestic donkey	Equus asinus	Nigeria	-	female	https://bigd.big.ac.cn/gsa/browse/CRA001222/CRX033526	15.1187	6.29947	0.847698	0.109169	0.155427
Ni-6	domestic donkey	Equus asinus	Nigeria	-	male	https://bigd.big.ac.cn/gsa/browse/CRA001222/CRX033527	23.5895	9.82896	0.75628	0.0540862	0.198278
Eg-1	domestic donkey	Equus asinus	Egypt	-	female	this study	31.2073	13.003	0.857382	0.00634938	0.190349
Eg-2	domestic donkey	Equus asinus	Egypt	-	female	this study	28.3721	11.8217	0.862232	0.00839531	0.249047
Eg-3	domestic donkey	Equus asinus	Egypt	-	male	this study	28.6755	11.9481	0.857741	0.0100257	0.191226
Eg-4	domestic donkey	Equus asinus	Egypt	-	male	this study	20.6408	8.60034	0.867555	0.0399402	0.162876
Eg-5	domestic donkey	Equus asinus	Egypt	-	female	this study	18.8314	7.84642	0.86912	0.0472566	0.204921
Eg-6	domestic donkey	Equus asinus	Egypt	-	male	this study	21.624	9.00999	0.851015	0.0266379	0.22134
Eg-7	domestic donkey	Equus asinus	Egypt	-	male	this study	22.9955	9.58146	0.669219	0.0409914	0.169454
Eg-8	domestic donkey	Equus asinus	Egypt	-	male	this study	26.4858	11.0358	0.582196	0.0396723	0.208092
Ir-1	domestic donkey	Equus asinus	Iran	-	female	https://bigd.big.ac.cn/gsa/browse/CRA001222/CRX033460	14.9352	6.22301	0.82954	0.165045	0.155812
Ir-2	domestic donkey	Equus asinus	Iran	-	male	https://bigd.big.ac.cn/gsa/browse/CRA001222/CRX033461	20.064	8.35999	0.552365	0.170169	0.155207
Ir-3	domestic donkey	Equus asinus	Iran	-	male	https://bigd.big.ac.cn/gsa/browse/CRA001222/CRX033462	21.2908	8.87118	0.543841	0.149277	0.158195
Ir-4	domestic donkey	Equus asinus	Iran	-	male	https://bigd.big.ac.cn/gsa/browse/CRA001222/CRX033455	15.3981	6.41587	0.809623	0.128054	0.167734
Ir-5	domestic donkey	Equus asinus	Iran	-	male	https://bigd.big.ac.cn/gsa/browse/CRA001222/CRX033456	21.4931	8.95545	0.533257	0.180163	0.150941
Ir-6	domestic donkey	Equus asinus	Iran	-	female	https://bigd.big.ac.cn/gsa/browse/CRA001222/CRX033457	13.3308	5.55448	0.828919	0.19677	0.142249
Ir-7	domestic donkey	Equus asinus	Iran	-	male	https://bigd.big.ac.cn/gsa/browse/CRA001222/CRX033458	19.7921	8.24672	0.823483	0.0570911	0.147318
Ir-8	domestic donkey	Equus asinus	Iran	-	female	https://bigd.big.ac.cn/gsa/browse/CRA001222/CRX033459	16.7363	6.97346	0.836324	0.0957499	0.18212
Ky-1	domestic donkey	Equus asinus	Kyrgyz	-	female	https://bigd.big.ac.cn/gsa/browse/CRA001222/CRX033484	22.5937	9.41403	0.626122	0.0914552	0.180439
Ky-2	domestic donkey	Equus asinus	Kyrgyz	-	female	https://bigd.big.ac.cn/gsa/browse/CRA001222/CRX033485	22.2122	9.2551	0.609161	0.0800898	0.180944
Ky-3	domestic donkey	Equus asinus	Kyrgyz	-	male	https://bigd.big.ac.cn/gsa/browse/CRA001222/CRX033486	17.9703	7.48764	0.58635	0.138661	0.150761
Ky-4	domestic donkey	Equus asinus	Kyrgyz	-	female	https://bigd.big.ac.cn/gsa/browse/CRA001222/CRX033487	27.8408	11.6004	0.555737	0.0384651	0.169249
Ky-5	domestic donkey	Equus asinus	Kyrgyz	-	female	https://bigd.big.ac.cn/gsa/browse/CRA001222/CRX033488	28.2778	11.7824	0.547851	0.0555472	0.200059
Ky-6	domestic donkey	Equus asinus	Kyrgyz	-	female	https://bigd.big.ac.cn/gsa/browse/CRA001222/CRX033489	26.5756	11.0732	0.635061	0.0412476	0.210687
Ky-7	domestic donkey	Equus asinus	Kyrgyz	-	male	https://bigd.big.ac.cn/gsa/browse/CRA001222/CRX033483	24.9904	10.4127	0.55092	0.110221	0.1737
Ch-by1	domestic donkey	Equus asinus	Biyang county, China	Biyang donkey	female	this study	31.0014	12.9172	0.862912	0.00927239	0.246019
Ch-by2	domestic donkey	Equus asinus	Biyang county, China	Biyang donkey	female	this study	26.1063	10.8776	0.868396	0.010948	0.240943
Ch-by3	domestic donkey	Equus asinus	Biyang county, China	Biyang donkey	male	this study	30.0344	12.5143	0.876012	0.00628169	0.249162
Ch-by4	domestic donkey	Equus asinus	Biyang county, China	Biyang donkey	male	this study	24.0566	10.0236	0.8716	0.0164704	0.231036
Ch-dz	domestic donkey	Equus asinus	Dezhou city, China	Dezhou donkey	male	this study (for denovo assembly)	45.8971	19.1238	0.87124	0.0504605	0.188557
Ch-gl1	domestic donkey	Equus asinus	Guangling county, China	Guangling donkey	female	this study	29.6597	12.3582	0.859712	0.00816668	0.240262
Ch-gl2	domestic donkey	Equus asinus	Guangling county, China	Guangling donkey	female	this study	26.9494	11.2289	0.871688	0.00917899	0.237508
Ch-gl3	domestic donkey	Equus asinus	Guangling county, China	Guangling donkey	male	this study	25.5789	10.6579	0.872654	0.0129217	0.240301
Ch-gl4	domestic donkey	Equus asinus	Guangling county, China	Guangling donkey	female	this study	27.3877	11.4115	0.870891	0.00695422	0.248282
Ch-ht1	domestic donkey	Equus asinus	Pishan county, China	Hetian Gray donkey	male	this study	26.6146	11.0894	0.861212	0.00750164	0.246703
Ch-ht2	domestic donkey	Equus asinus	Pishan county, China	Hetian Gray donkey	female	this study	25.6248	10.677	0.867216	0.00874523	0.246417
Ch-ht3	domestic donkey	Equus asinus	Pishan county, China	Hetian Gray donkey	female	this study	24.7358	10.3066	0.871376	0.00887048	0.240081
Ch-ht4	domestic donkey	Equus asinus	Pishan county, China	Hetian Gray donkey	female	this study	26.4475	11.0198	0.871311	0.00819693	0.243078
Ch-jm1	domestic donkey	Equus asinus	Jia county, China	Jiami donkey	female	this study	27.2206	11.3419	0.866139	0.00807843	0.243617
Ch-jm2	domestic donkey	Equus asinus	Jia county, China	Jiami donkey	male	this study	25.1699	10.4875	0.871062	0.0115301	0.238311
Ch-jm3	domestic donkey	Equus asinus	Jia county, China	Jiami donkey	female	this study	27.433	11.4304	0.865242	0.00739665	0.214615
Ch-jm4	domestic donkey	Equus asinus	Jia county, China	Jiami donkey	male	this study	26.1271	10.8863	0.86	0.00802175	0.240597
Ch-jm5	domestic donkey	Equus asinus	Jia county, China	Jiami donkey	male	this study	23.5636	9.81815	0.86354	0.0120455	0.235245
Ch-kl1	domestic donkey	Equus asinus	Hure Banner, China	Kulun donkey	female	this study	24.8662	10.3609	0.865818	0.0145663	0.236293
Ch-kl2	domestic donkey	Equus asinus	Hure Banner, China	Kulun donkey	female	this study	30.2813	12.6172	0.871344	0.00756625	0.249432
Ch-kl3	domestic donkey	Equus asinus	Hure Banner, China	Kulun donkey	female	this study	27.8496	11.604	0.865442	0.00632075	0.249988
Ch-kl4	domestic donkey	Equus asinus	Hure Banner, China	Kulun donkey	female	this study	22.6946	9.45607	0.863507	0.0144222	0.230213
Ch-qy1	domestic donkey	Equus asinus	Qingyang city, China	Qingyang donkey	male	this study	27.7717	11.5715	0.866479	0.00685921	0.245088
Ch-qy2	domestic donkey	Equus asinus	Qingyang city, China	Qingyang donkey	female	this study	28.144	11.7267	0.868688	0.00698858	0.245951
Ch-qy3	domestic donkey	Equus asinus	Qingyang city, China	Qingyang donkey	male	this study	27.6208	11.5087	0.870697	0.00856403	0.244269
Ch-qy4	domestic donkey	Equus asinus	Qingyang city, China	Qingyang donkey	male	this study	27.753	11.5638	0.866919	0.0120226	0.237917
Ch-tlf1	domestic donkey	Equus asinus	Tulufan city, China	Turfan donkey	female	this study	27.3166	11.3819	0.871956	0.00906064	0.244099
Ch-tlf2	domestic donkey	Equus asinus	Tulufan city, China	Turfan donkey	female	this study	22.9566	9.56524	0.868749	0.0148155	0.291807
Ch-tlf3	domestic donkey	Equus asinus	Tulufan city, China	Turfan donkey	male	this study	20.9865	8.74437	0.87125	0.0196459	0.219594
Ch-tlf4	domestic donkey	Equus asinus	Tulufan city, China	Turfan donkey	female	this study	22.7094	9.46225	0.870589	0.0171982	0.23001
Ch-tlf5	domestic donkey	Equus asinus	Tulufan city, China	Turfan donkey	female	this study	20.8136	8.67233	0.879883	0.0314929	0.216622
Ti-1	domestic donkey	Equus asinus	Tibet, China	Tibetan donkey	female	https://bigd.big.ac.cn/gsa/browse/CRA001222/CRX033447	30.1255	12.5523	0.535544	0.0536182	0.196301
Ti-2	domestic donkey	Equus asinus	Tibet, China	Tibetan donkey	female	https://bigd.big.ac.cn/gsa/browse/CRA001222/CRX033448	24.6474	10.2697	0.582932	0.0526571	0.162219
Ti-3	domestic donkey	Equus asinus	Tibet, China	Tibetan donkey	male	https://bigd.big.ac.cn/gsa/browse/CRA001222/CRX033449	25.617	10.6738	0.575828	0.050529	0.19429
Ti-4	domestic donkey	Equus asinus	Tibet, China	Tibetan donkey	male	https://bigd.big.ac.cn/gsa/browse/CRA001222/CRX033450	26.1512	10.8963	0.6687	0.0260351	0.2162
Ch-xj1	domestic donkey	Equus asinus	Xinjiang province, China	Xinjiang donkey	female	this study	28.7827	11.9928	0.867495	0.00716831	0.248608
Ch-xj2	domestic donkey	Equus asinus	Xinjiang province, China	Xinjiang donkey	male	this study	23.9565	9.98186	0.867127	0.012496	0.237325
Ch-xj3	domestic donkey	Equus asinus	Xinjiang province, China	Xinjiang donkey	male	this study	25.3908	10.5795	0.870991	0.00893656	0.24364
Ch-xj4	domestic donkey	Equus asinus	Xinjiang province, China	Xinjiang donkey	male	this study	22.4738	9.36407	0.845629	0.017095	0.231626
Ch-xj5	domestic donkey	Equus asinus	Xinjiang province, China	Xinjiang donkey	female	this study	25.373	10.5721	0.881995	0.0205709	0.233518
Ch-yn1	domestic donkey	Equus asinus	Yunnan province, China	Yunnan donkey	male	this study	27.8162	11.5901	0.872408	0.00970879	0.244649
Ch-yn2	domestic donkey	Equus asinus	Yunnan province, China	Yunnan donkey	female	this study	26.6471	11.1029	0.86522	0.00987913	0.243537
Ch-yn3	domestic donkey	Equus asinus	Yunnan province, China	Yunnan donkey	male	this study	28.3377	11.8074	0.871445	0.00637185	0.247552
Sp-1	domestic donkey	Equus asinus	Andalusia, Spain	Andalusian donkey	male	this study	26.0324	10.8468	0.812226	0.0309824	0.200107
Sp-2	domestic donkey	Equus asinus	Andalusia, Spain	Andalusian donkey	female	this study	30.4804	12.7002	0.841354	0.00892364	0.24673
Sp-3	domestic donkey	Equus asinus	Andalusia, Spain	Andalusian donkey	female	this study	24.7174	10.2989	0.753925	0.0881601	0.189386
Sp-4	domestic donkey	Equus asinus	Islas Canarias, Spain		male	this study	27.356	11.3983	0.84794	0.00750986	0.221871
Sp-5	domestic donkey	Equus asinus	Islas Canarias, Spain		male	this study	33.8838	14.1183	0.859457	0.00954507	0.226872
Sp-6	domestic donkey	Equus asinus	Islas Canarias, Spain		female	this study	24.3267	10.1361	0.861555	0.0162796	0.227647
Sp-7	domestic donkey	Equus asinus	Islas Canarias, Spain		male	this study	29.0582	12.1076	0.847594	0.00536849	0.213432
Sp-8	domestic donkey	Equus asinus	Islas Canarias, Spain		male	this study	26.5469	11.0612	0.851798	0.00994168	0.206977
Sp-9	domestic donkey	Equus asinus	Islas Canarias, Spain		male	this study	24.4862	10.2026	0.853447	0.0161344	0.209827
Sp-10	domestic donkey	Equus asinus	Basque, Spain		female	this study	30.528	12.72	0.85981	0.00752777	0.251371
Sp-11	domestic donkey	Equus asinus	Basque, Spain		female	this study	26.9223	11.2176	0.841717	0.00954962	0.241702
Sp-12	domestic donkey	Equus asinus	Basque, Spain		male	this study	27.2127	11.3386	0.845313	0.00979705	0.239301
Sp-13	domestic donkey	Equus asinus	Basque, Spain		female	this study	25.758	10.7325	0.844265	0.0132871	0.232164
Sp-14	domestic donkey	Equus asinus	Zamora, Spain	Zamorano~Leonés	female	this study	26.8943	11.206	0.867677	0.0183042	0.206771
Sp-15	domestic donkey	Equus asinus	Zamora, Spain	Zamorano~Leonés	female	this study	33.0344	13.7643	0.86777	0.018981	0.232411
Sp-16	domestic donkey	Equus asinus	Zamora, Spain	Zamorano~Leonés	female	this study	30.5394	12.7248	0.855712	0.0193274	0.23993
Sp-17	domestic donkey	Equus asinus	Zamora, Spain	Zamorano~Leonés	female	this study	31.6227	13.1761	0.858129	0.0103355	0.239323
Sp-18	domestic donkey	Equus asinus	Baleares, Spain		female	this study	26.5589	11.0662	0.626362	0.0925927	0.160491
Don	domestic donkey	Equus asinus	Europe		male	Reference 3	17.1814	7.15892	0.895314	0.1321	0.182615
Au-1	domestic donkey	Equus asinus	Australia		female	this study	26.9406	11.2253	0.86628	0.0162654	0.233175
Au-2	domestic donkey	Equus asinus	Australia		female	this study	23.4731	9.78044	0.870922	0.0218222	0.223647
Au-3	domestic donkey	Equus asinus	Australia		female	this study	22.5941	9.41419	0.871548	0.0261079	0.206875
Au-4	domestic donkey	Equus asinus	Australia		female	this study	21.943	9.1429	0.870194	0.0300145	0.211459
Au-5	domestic donkey	Equus asinus	Australia		female	this study	24.1457	10.0607	0.871234	0.0315214	0.211005
Au-6	domestic donkey	Equus asinus	Australia		female	this study	27.1137	11.2974	0.871666	0.0223823	0.226622
Au-7	domestic donkey	Equus asinus	Australia		female	this study	23.3991	9.74961	0.8718	0.0345511	0.155197
Au-8	domestic donkey	Equus asinus	Australia		male	this study	23.2523	9.68844	0.870576	0.0292449	0.173991
Notes:
Reference 1: Huang, J. et al. Donkey genome and insight into the imprinting of fast karyotype evolution. Sci. Rep.5, 14106 (2015).
Reference 2: Jónsson, H. et al. Speciation with gene flow in equids despite extensive chromosomal plasticity. Proc. Natl. Acad. Sci. 11, 18655-18660 (2014).
Reference 3: Orlando, L. et al. Recalibrating Equus evolution using the genome sequence of an early Middle Pleistocene horse. Nature 499, 74-78 (2013).
*High quality mapped reads: mapped, non-duplicated reads with mappping quality equal or larger than 20..
