# Supplementary material for: Donkey genomes provide new insights into domestication and selection for coat color
Source: Nat Commun. 2020 Dec 8;11:6014. doi: 10.1038/s41467-020-19813-7 (PMC7723042; doi:10.1038/s41467-020-19813-7)
Supplement: Supplementary file 8 — Supplementary Data 5 [file 41467_2020_19813_MOESM8_ESM.xlsx]

## Sheet: Sheet1
Supplementary Data 5. Experimental conditions and results of the SNP confirmation experiment carried out by Sanger sequencing.
	primer and PCR information						GATK genotype:Sanger genotype
Chromosome	Primer ID	Forward primer (5'-3')	Reverse primer (5'-3')	PCR production start positon	PCR production end positon	SNP position	REF	Au-7	Aw2	Ch-by1	Ch-xj3	Eg-5	Et-10	Sp-10
3	chr3-1	CAGGGATCATGGCTCCAAAGA	ATGGCCATTCAGTCGTGGTA	112904568	112904878	112904745	G	G:G	G:G	G:G	S:S	S:S	S:S	S:S
3	chr3-2	TCTGGTACTAAAGTAGATGGTTGG	AACTTAAAACGGAGCCCCCA	135164374	135164667	135164542	T	T:T	G:G	T:T	K:K	T:T	T:T	T:T
3	chr3-3	AAGTGCTCAGAAATGGGGCT	ACGCAGGAAGAGTCTGCTTT	72277020	72277343	72277216	G	R:R	G:G	R:R	R:R	G:G	R:R	R:R
5	chr5-1	ATGCTCATGGCCGAAGTAGT	ACGCCGCACACCTAATACC	60894370	60894725	60894561	G	K:K	T:T	K:K	G:G	K:K	G:G	G:G
7	chr7-1	CCCCACCATGCTGTCTTCAT	TGTGTGATCTTTGGGGGCAA	17946828	17947105	17946905	C	Y:Y	T:T	C:C	C:C	C:C	C:C	C:C
						17946969	G	A:A	A:A	R:R	A:A	R:R	A:A	R:R
7	chr7-2	CAGAGACAAATGGCACCGGG	TTGGTGACCAGTGAACATCCT	18427236	18427542	18427416	C	S:S	C:C	G:G	C:C	C:C	S:S	S:S
8	chr8-1	TGTTCATTTACATCCATTCCATCCA	AAGTGGCTTGTGATCCAGAGG	42642187	42642474	42642267	C	C:C	C:C	C:C	Y:Y	C:C	C:C	C:C
						42642321	G	G:G	G:G	G:G	K:K	G:G	G:G	G:G
8	chr8-2	AAGTCTCTTGCTTGGGCCAG	TACTCCATGAATCAGGCGCT	20177850	20178154	20178012	C	Y:Y	C:C	C:C	C:C	C:C	C:C	Y:Y
10	chr10-1	TGCCATCCTGATGAGAATCACT	AGTCAGAGGTATAGCATGATGTTGA	72246194	72246498	72246342	C	C:C	G:G	G:G	S:S	S:S	G:G	G:G
