# Supplementary material for: Donkey genomes provide new insights into domestication and selection for coat color
Source: Nat Commun. 2020 Dec 8;11:6014. doi: 10.1038/s41467-020-19813-7 (PMC7723042; doi:10.1038/s41467-020-19813-7)
Supplement: Supplementary file 9 — Supplementary Data 6 [file 41467_2020_19813_MOESM9_ESM.xlsx]

## Sheet: Sheet1
Supplementary Data 6. The Admixture result when K=3. We defined the African, Eurasian and Australian group based on the Admixture result.
Samples	Ancestry fractions			Group
Som	0.5749	0.0618	0.3633	African group
Ke-1	0	0	1
Ke-2	0	0	1
Ke-3	0	0	1
Ke-4	0	0	1
Ke-5	0	0	1
Ke-6	0	0	1
Ke-7	0	0	1
Ke-8	0	0	1
Ke-9	0	0	1
Ke-10	0	0	1
Ke-11	0	0	1
Ke-12	0	0	1
Ke-13	0	0	1
Ke-14	0	0	1
Ke-15	0	0	1
Ke-16	0	0	1
Ke-17	0	0	1
Et-5	0.1714	0	0.8286
Et-7	0.1793	0	0.8207
Et-6	0.1771	0	0.8229
Et-2	0.1949	0	0.8051
Et-3	0.1941	0	0.8059
Et-10	0.2098	0	0.7902
Et-8	0.2191	0	0.7809
Et-9	0.218	0	0.782
Et-4	0.2331	0	0.7668
Et-1	0.2458	0	0.7542
Ni-1	0.2429	0	0.7571
Ni-5	0.2998	0	0.7002
Ni-2	0.3281	0.0047	0.6672
Ni-3	0.356	0.0021	0.6419
Ni-4	0.3428	0	0.6572
Ni-6	0.3924	0.0169	0.5907
Eg-1	0.8947	0.0446	0.0607	Eurasian group
Eg-4	0.8815	0.08	0.0384
Eg-3	0.8309	0.0756	0.0935
Eg-7	0.8613	0.0623	0.0764
Eg-8	0.8614	0.041	0.0977
Eg-2	0.8091	0.0751	0.1158
Eg-5	0.8852	0.0519	0.0629
Eg-6	0.8199	0.0567	0.1234
Ir-7	0.8947	0.044	0.0613
Ir-5	1	0	0
Ir-2	1	0	0
Ir-1	1	0	0
Ir-3	1	0	0
Ir-6	0.9997	0.0003	0
Ir-8	1	0	0
Ir-4	1	0	0
Ky-7	1	0	0
Ky-1	1	0	0
Ky-2	1	0	0
Ky-3	1	0	0
Ky-4	1	0	0
Ky-5	1	0	0
Ky-6	1	0	0
Ch-xj1	0.9835	0.0165	0
Ch-ht1	1	0	0
Ch-ht2	1	0	0
Ch-xj5	1	0	0
Ch-by1	1	0	0
Ch-by2	1	0	0
Ch-by3	1	0	0
Ch-by4	1	0	0
Ch-dz	1	0	0
Ch-gl1	1	0	0
Ch-gl2	1	0	0
Ch-gl3	1	0	0
Ch-gl4	1	0	0
Ch-ht3	1	0	0
Ch-ht4	1	0	0
Ch-jm1	1	0	0
Ch-jm2	1	0	0
Ch-jm3	1	0	0
Ch-jm4	1	0	0
Ch-jm5	1	0	0
Ch-kl1	1	0	0
Ch-kl2	1	0	0
Ch-kl3	1	0	0
Ch-kl4	1	0	0
Ch-qy1	1	0	0
Ch-qy2	1	0	0
Ch-qy3	1	0	0
Ch-qy4	1	0	0
Ch-tlf1	1	0	0
Ch-tlf2	1	0	0
Ch-tlf3	1	0	0
Ch-tlf4	1	0	0
Ch-tlf5	1	0	0
Ti-1	1	0	0
Ti-2	1	0	0
Ti-3	1	0	0
Ti-4	1	0	0
Ch-xj2	1	0	0
Ch-xj3	1	0	0
Ch-xj4	1	0	0
Ch-yn1	1	0	0
Ch-yn2	1	0	0
Ch-yn3	1	0	0
Sp-10	0.7376	0.2405	0.0219
Sp-16	0.7427	0.2573	0
Sp-15	0.7369	0.2631	0
Sp-12	0.7403	0.2597	0
Sp-17	0.7358	0.2642	0
Sp-11	0.7151	0.2551	0.0297
Sp-13	0.7239	0.2761	0
Sp-2	0.7066	0.2934	0
Sp-14	0.7006	0.2994	0
Sp-3	0.6992	0.3008	0
Sp-18	0.7005	0.2995	0
Sp-1	0.6732	0.3268	0
Don	0.6352	0.3648	0
Sp-4	0.6467	0.3533	0
Sp-6	0.6537	0.3463	0
Sp-7	0.6381	0.3619	0
Sp-5	0.6348	0.3652	0
Sp-8	0.6295	0.3705	0
Sp-9	0.6142	0.3858	0
Au-2	0.2959	0.7041	0	Australia group
Au-1	0.1336	0.8664	0
Au-3	0	1	0
Au-4	0	1	0
Au-5	0	1	0
Au-7	0	1	0
Au-8	0	1	0
Au-6	0	1	0
