# Supplementary material for: Donkey genomes provide new insights into domestication and selection for coat color
Source: Nat Commun. 2020 Dec 8;11:6014. doi: 10.1038/s41467-020-19813-7 (PMC7723042; doi:10.1038/s41467-020-19813-7)
Supplement: Supplementary file 11 — Supplementary Data 8 [file 41467_2020_19813_MOESM11_ESM.xlsx]

## Sheet: Sheet1
Supplementary Data 8. Parameters used for ms command lines.
Mutation Rate	Ploid	Sample number	Theta	Rho	Sites number	Real admixture time	Estimated admixture time
2.5e-08	2	100	30000	6000	30000000	5000	5219
2.5e-08	2	100	30000	6000	30000000	10000	9523
2.5e-08	2	100	30000	6000	30000000	15000	18756
2.5e-08	2	100	30000	6000	30000000	20000	22650
2.5e-08	2	100	30000	6000	30000000	25000	25501
2.5e-08	2	100	30000	6000	30000000	30000	27199
2.5e-08	2	100	30000	6000	30000000	35000	33575
2.5e-08	2	100	30000	6000	30000000	40000	43270
2.5e-08	2	100	30000	6000	30000000	45000	47921
2.5e-08	2	100	30000	6000	30000000	50000	47103
2.5e-08	2	100	30000	6000	30000000	55000	63441
2.5e-08	2	100	30000	6000	30000000	60000	57104
2.5e-08	2	100	30000	6000	30000000	65000	68037
2.5e-08	2	100	30000	6000	30000000	70000	69517
2.5e-08	2	100	30000	6000	30000000	75000	74719
2.5e-08	2	100	30000	6000	30000000	80000	85909
2.5e-08	2	100	30000	6000	30000000	85000	86610
2.5e-08	2	100	30000	6000	30000000	90000	95233
2.5e-08	2	100	30000	6000	30000000	95000	82309
2.5e-08	2	100	30000	6000	30000000	100000	105792
2.5e-08	2	100	30000	6000	30000000	73000	78296
2.5e-08	2	100	30000	6000	30000000	60400	61357
2.5e-08	2	100	30000	6000	30000000	91200	88671
2.5e-08	2	100	30000	6000	30000000	22800	22587
2.5e-08	2	100	30000	6000	30000000	82400	90092
2.5e-08	2	100	30000	6000	30000000	43600	46902
2.5e-08	2	100	30000	6000	30000000	81200	78016
2.5e-08	2	100	30000	6000	30000000	91400	89645
2.5e-08	2	100	30000	6000	30000000	38800	36924
2.5e-08	2	100	30000	6000	30000000	64200	68386
2.5e-08	2	100	30000	6000	30000000	55400	58390
2.5e-08	2	100	30000	6000	30000000	92200	92206
2.5e-08	2	100	30000	6000	30000000	8000	12858
2.5e-08	2	100	30000	6000	30000000	31400	31268
2.5e-08	2	100	30000	6000	30000000	71600	69472
2.5e-08	2	100	30000	6000	30000000	9200	6967
2.5e-08	2	100	30000	6000	30000000	85000	85434
2.5e-08	2	100	30000	6000	30000000	71000	71945
2.5e-08	2	100	30000	6000	30000000	91600	90130
2.5e-08	2	100	30000	6000	30000000	40800	46457
2.5e-08	2	100	30000	6000	30000000	5200	3845
2.5e-08	2	100	30000	6000	30000000	48400	45562
2.5e-08	2	100	30000	6000	30000000	55600	61652
2.5e-08	2	100	30000	6000	30000000	51400	51273
2.5e-08	2	100	30000	6000	30000000	70000	69996
2.5e-08	2	100	30000	6000	30000000	28000	29028
2.5e-08	2	100	30000	6000	30000000	21400	18496
2.5e-08	2	100	30000	6000	30000000	53600	52562
2.5e-08	2	100	30000	6000	30000000	47800	48692
2.5e-08	2	100	30000	6000	30000000	88200	89414
2.5e-08	2	100	30000	6000	30000000	67200	68523
2.5e-08	2	100	30000	6000	30000000	94400	85498
2.5e-08	2	100	30000	6000	30000000	13800	6254
2.5e-08	2	100	30000	6000	30000000	84200	86684
2.5e-08	2	100	30000	6000	30000000	66200	67128
2.5e-08	2	100	30000	6000	30000000	38200	36183
2.5e-08	2	100	30000	6000	30000000	37400	36744
2.5e-08	2	100	30000	6000	30000000	42600	46324
2.5e-08	2	100	30000	6000	30000000	76400	77613
2.5e-08	2	100	30000	6000	30000000	89000	89724
2.5e-08	2	100	30000	6000	30000000	69800	74201
2.5e-08	2	100	30000	6000	30000000	33800	27829
2.5e-08	2	100	30000	6000	30000000	5600	1321
2.5e-08	2	100	30000	6000	30000000	13600	7656
2.5e-08	2	100	30000	6000	30000000	57800	58993
2.5e-08	2	100	30000	6000	30000000	23200	18113
2.5e-08	2	100	30000	6000	30000000	83600	81664
2.5e-08	2	100	30000	6000	30000000	50600	50532
2.5e-08	2	100	30000	6000	30000000	18400	18112
2.5e-08	2	100	30000	6000	30000000	38600	41441
