# Supplementary material for: Donkey genomes provide new insights into domestication and selection for coat color
Source: Nat Commun. 2020 Dec 8;11:6014. doi: 10.1038/s41467-020-19813-7 (PMC7723042; doi:10.1038/s41467-020-19813-7)
Supplement: Supplementary file 14 — Supplementary Data 11 [file 41467_2020_19813_MOESM14_ESM.xlsx]

## Sheet: Sheet1
Supplementary Data 11. Phased variants mapping to a chromosome 8 region going from the beginning of TBX3 (position 42,723,946) to 20,000bp downstream (position 42,743,946). Only SNPs with MAF equal or larger than 0.1 were considered.
Coat color	Samples and their haplotypes	42726257	42730091	42733232	42733284	42736881	42740082	42742421	42742556	42743004	42743062
gray	Aw1-hap1	G	A	A	A	C	T	A	CT	G	G
gray	Aw1-hap2	G	A	A	A	C	T	A	CT	G	G
gray	Aw2-hap1	G	A	A	A	C	T	A	CT	G	A
gray	Aw2-hap2	G	A	A	A	C	T	A	CT	G	A
gray	Aw3-hap1	G	A	A	A	C	T	A	CT	G	A
gray	Aw3-hap2	G	A	A	A	C	T	A	CT	G	A
gray	Ona-hap1	G	A	A	A	C	T	A	CT	G	A
gray	Ona-hap2	G	A	A	A	C	T	A	CT	G	A
gray	Kia1-hap1	G	A	A	A	C	T	A	CT	G	A
gray	Kia1-hap2	G	A	A	A	C	T	A	CT	G	A
gray	Kia2-hap1	G	A	A	A	C	T	A	CT	G	A
gray	Kia2-hap2	G	A	A	A	C	T	A	CT	G	A
gray	Som-hap1	G	G	A	A	G	T	G	CT	G	A
gray	Som-hap2	G	A	A	A	G	T	G	CT	C	A
gray	Ch-xj1-hap1	G	A	G	T	G	T	G	CT	C	A
gray	Ch-xj1-hap2	A	A	G	T	G	C	G	C-	G	A
gray	Ch-xj2-hap1	G	A	A	A	G	C	G	C-	G	A
gray	Ch-xj2-hap2	A	A	A	A	G	T	G	CT	C	A
gray	Ch-xj3-hap1	G	A	G	T	G	T	G	CT	C	A
gray	Ch-xj3-hap2	A	A	G	T	G	C	G	C-	G	A
gray	Ch-xj4-hap1	G	A	A	A	G	T	G	CT	C	A
gray	Ch-xj4-hap2	A	A	G	T	G	C	G	C-	C	A
gray	Ch-xj5-hap1	G	A	A	A	G	T	G	CT	C	A
gray	Ch-xj5-hap2	A	A	G	T	G	C	G	C-	C	A
gray	Ch-yn1-hap1	A	A	G	T	G	C	G	C-	G	A
gray	Ch-yn1-hap2	G	G	A	A	G	T	G	CT	C	A
gray	Ch-yn2-hap1	G	G	A	A	G	C	G	C-	C	A
gray	Ch-yn2-hap2	A	G	G	T	G	C	G	CT	C	A
gray	Ch-yn3-hap1	G	A	G	T	G	T	G	CT	C	G
gray	Ch-yn3-hap2	G	A	G	T	G	C	G	C-	G	A
gray	Ch-kl1-hap1	A	A	G	T	G	C	G	C-	G	A
gray	Ch-kl1-hap2	G	G	A	A	G	T	G	CT	C	A
gray	Ch-kl2-hap1	G	A	G	T	G	C	G	C-	G	A
gray	Ch-kl2-hap2	G	G	A	A	G	T	G	CT	C	A
gray	Ch-kl3-hap1	A	A	G	T	G	C	G	C-	G	A
gray	Ch-kl3-hap2	G	G	A	A	G	T	G	CT	C	A
gray	Ch-kl4-hap1	G	A	G	T	G	T	G	CT	C	A
gray	Ch-kl4-hap2	A	A	G	T	G	C	G	CT	G	A
gray	Ch-ht1-hap1	G	A	G	T	G	T	G	CT	C	A
gray	Ch-ht1-hap2	A	A	G	T	G	C	G	C-	G	A
gray	Ch-ht2-hap1	G	G	G	A	G	T	G	CT	C	A
gray	Ch-ht2-hap2	G	A	G	T	G	T	G	CT	C	G
gray	Ch-tlf4-hap1	G	G	A	A	G	T	G	CT	G	A
gray	Ch-tlf4-hap2	G	A	G	T	G	C	G	C-	G	G
gray	Au-1-hap1	G	G	A	A	G	T	G	CT	C	A
gray	Au-1-hap2	A	A	G	T	G	T	G	CT	C	G
gray	Eg-2-hap1	A	A	G	T	G	C	G	C-	G	A
gray	Eg-2-hap2	G	A	G	T	G	T	G	CT	C	A
gray	Et-1-hap1	A	A	G	T	G	T	G	CT	G	A
gray	Et-1-hap2	A	A	G	T	G	C	G	C-	G	A
gray	Et-2-hap1	A	A	A	T	C	C	A	C-	C	G
gray	Et-2-hap2	G	A	A	A	G	T	G	CT	C	A
gray	Et-3-hap1	G	A	G	T	G	T	G	CT	C	G
gray	Et-3-hap2	A	A	G	T	G	C	G	C-	C	G
gray	Et-7-hap1	G	A	G	T	C	C	A	CT	C	A
gray	Et-7-hap2	A	A	G	T	G	C	G	C-	C	A
gray	Et-8-hap1	G	G	A	A	G	T	G	CT	C	G
gray	Et-8-hap2	A	A	G	T	G	C	G	C-	G	A
gray	Et-9-hap1	A	A	G	T	G	C	G	C-	C	A
gray	Et-9-hap2	G	A	A	A	C	T	A	CT	G	A
black	Ch-dz-hap1	G	G	A	T	G	C	G	C-	G	A
black	Ch-dz-hap2	A	A	G	T	G	C	G	C-	G	G
black	Ch-by1-hap1	A	A	G	T	G	C	G	C-	G	A
black	Ch-by1-hap2	A	A	G	T	G	C	G	C-	G	A
black	Ch-by2-hap1	A	A	G	T	G	C	G	C-	G	A
black	Ch-by2-hap2	A	A	G	T	G	C	G	C-	G	A
black	Ch-by3-hap1	A	A	G	T	G	C	G	C-	G	A
black	Ch-by3-hap2	A	A	G	T	G	C	G	C-	G	G
black	Ch-by4-hap1	A	A	G	T	G	C	G	C-	G	A
black	Ch-by4-hap2	A	A	G	T	G	C	G	C-	G	A
black	Ch-gl1-hap1	A	A	G	T	G	C	G	C-	G	A
black	Ch-gl1-hap2	A	A	G	T	G	C	G	C-	G	A
black	Ch-gl2-hap1	A	A	G	T	G	C	G	C-	G	A
black	Ch-gl2-hap2	A	A	G	T	G	C	G	C-	G	A
black	Ch-gl3-hap1	A	A	G	T	G	C	G	C-	G	G
black	Ch-gl3-hap2	A	A	G	T	G	C	G	C-	G	A
black	Ch-gl4-hap1	A	A	G	T	G	C	G	C-	G	A
black	Ch-gl4-hap2	A	A	G	T	G	C	G	C-	G	A
black	Eg-4-hap1	A	A	G	T	G	C	G	C-	G	G
black	Eg-4-hap2	A	A	G	T	G	C	G	C-	G	A
black	Sp-1-hap1	A	A	G	T	G	C	G	C-	G	A
black	Sp-1-hap2	A	A	G	T	G	C	G	C-	G	A
black	Sp-2-hap1	A	A	G	T	G	C	G	C-	G	A
black	Sp-2-hap2	A	A	G	T	G	C	G	C-	G	A
black	Sp-3-hap1	A	A	G	T	G	C	G	C-	G	A
black	Sp-3-hap2	A	A	G	T	G	C	G	C-	G	A
black	Sp-10-hap1	A	A	G	T	G	C	G	C-	G	A
black	Sp-10-hap2	A	A	G	T	G	C	G	C-	G	A
black	Sp-11-hap1	A	A	G	T	G	C	G	C-	G	A
black	Sp-11-hap2	A	A	G	T	G	C	G	C-	G	A
black	Sp-12-hap1	A	A	G	T	G	C	G	C-	G	A
black	Sp-12-hap2	A	A	G	T	G	C	G	C-	G	A
black	Sp-13-hap1	A	A	G	T	G	C	G	C-	G	A
black	Sp-13-hap2	A	A	G	T	G	C	G	C-	G	A
black	Sp-14-hap1	A	A	G	T	G	C	G	C-	G	A
black	Sp-14-hap2	A	A	G	T	G	C	G	C-	G	A
black	Sp-15-hap1	A	A	G	T	G	C	G	C-	G	A
black	Sp-15-hap2	A	A	G	T	G	C	G	C-	G	A
black	Sp-16-hap1	A	A	G	T	G	C	G	C-	G	A
black	Sp-16-hap2	A	A	G	T	G	C	G	C-	G	A
black	Sp-17-hap1	A	A	G	T	G	C	G	C-	G	A
black	Sp-17-hap2	A	A	G	T	G	C	G	C-	G	A
chestnut	Ch-jm1-hap1	G	A	G	T	G	C	G	C-	C	A
chestnut	Ch-jm1-hap2	A	A	G	T	G	C	G	C-	G	A
chestnut	Ch-jm2-hap1	A	A	G	T	G	C	G	C-	G	A
chestnut	Ch-jm2-hap2	A	A	G	T	G	C	G	C-	G	A
chestnut	Ch-jm3-hap1	A	A	G	T	G	C	G	C-	G	A
chestnut	Ch-jm3-hap2	A	A	G	T	G	C	G	C-	G	A
chestnut	Ch-jm4-hap1	A	A	G	T	G	C	G	C-	G	A
chestnut	Ch-jm4-hap2	A	A	G	T	G	C	G	C-	G	A
chestnut	Ch-jm5-hap1	A	A	G	T	G	C	G	C-	G	A
chestnut	Ch-jm5-hap2	A	A	G	T	G	C	G	C-	G	A
