# Supplementary material for: Donkey genomes provide new insights into domestication and selection for coat color
Source: Nat Commun. 2020 Dec 8;11:6014. doi: 10.1038/s41467-020-19813-7 (PMC7723042; doi:10.1038/s41467-020-19813-7)
Supplement: Supplementary file 15 — Supplementary Data 12 [file 41467_2020_19813_MOESM15_ESM.xlsx]

## Sheet: Sheet1
Supplementary Data 12. Results of a RNA-Seq differential gene expression study comparing the croup skin transcriptomes from Dun and non-Dun donkeys. Three columns are included for each detected gene, displaying the average expression level in non-Dun and Dun donkeys, as well as the log2 fold-change between them. FPKM refers to fragments per kilobase million.
Gene ID	Gene symbol	Mean FPKM across non-Dun donkeys	Mean FPKM across Dun donkeys	log2 (non-Dun/Dun)
EAS0000028	HS3ST4	8.82	6.03	0.548621
EAS0000030	HS3ST4	0.0233333	0.156667	-2.74723
EAS0000031	ADGRE2	0.00666667	0.0166667	-1.32193
EAS0000033	-	0.0533333	0.05	0.0931094
EAS0000035	GIMAP7	0.913333	1.88667	-1.04663
EAS0000036	DLGAP5	0.0466667	0	NA
EAS0000037	PRG3	0.0166667	0	NA
EAS0000043	SPATA31D1	0.11	0.04	1.45943
EAS0000044	PWWP2A	0.02	0.03	-0.584963
EAS0000048	SCGB1A1	0	0.0733333	NA
EAS0000050	DDX18	0	0.01	NA
EAS0000051	ARHGAP20	0.0266667	0	NA
EAS0000052	PRPF18	0.356667	0.52	-0.543935
EAS0000053	ZNF252	0.0266667	0.0266667	0
EAS0000054	LCORL	0.106667	0.0266667	2
EAS0000058	-	0.126667	0	NA
EAS0000059	BDH2	0	0.0866667	NA
EAS0000061	RALGDS	0.893333	0.92	-0.0424353
EAS0000062	TMEM177	1.7	1.17667	0.530829
EAS0000065	CTAGE6	0.08	0.0233333	1.77761
EAS0000066	PPFIA1	0.116667	0.176667	-0.598637
EAS0000072	GIMAP1	0.02	0	NA
EAS0000073	GIMAP2	0.0333333	0.0333333	0
EAS0000078	HS3ST4	0.0233333	0.156667	-2.74723
EAS0000079	SPATA31D1	0.106667	0.02	2.41504
EAS0000081	CTTN	2.33333	2.48333	-0.0898855
EAS0000083	PSMB3	0.06	0.293333	-2.28951
EAS0000084	PCGF2	16.4567	16.4733	-0.00146037
EAS0000085	RALGDS	1.19	0.813333	0.549043
EAS0000086	SLC9B2	24.8467	21.31	0.221522
EAS0000087	SRSF10	4.21333	3.93667	0.0979875
EAS0000089	TMEM254	0	0.293333	NA
EAS0000090	HSFY1	0.23	0.25	-0.120294
EAS0000092	DLGAP5	2.26	0.793333	1.51032
EAS0000095	CCIN	0.146667	0.106667	0.459432
EAS0000098	DLGAP5	0.176667	0.18	-0.026967
EAS0000099	PPP2R3B	12.1733	25.82	-1.08476
EAS0000101	SPATA31D1	3.43333	3.21667	0.0940435
EAS0000102	CYP4F3	0.0966667	0.0466667	1.05063
EAS0000104	-	0.0766667	0.103333	-0.430634
EAS0000105	RALGDS	0.513333	0.626667	-0.287802
EAS0000107	MRPL15	18.8133	16.5267	0.18696
EAS0000109	RALGDS	0.64	0.433333	0.562595
EAS0000112	NBPF4	0	0	NA
EAS0000113	ABCD2	0.0566667	0.0133333	2.08746
EAS0000114	USP25	0.0466667	0	NA
EAS0000115	ARHGAP20	0	0.0266667	NA
EAS0000117	FAM168B	0.126667	0.246667	-0.961526
EAS0000118	RALGDS	0.126667	0.27	-1.09192
EAS0000119	MRPL15	10.7	9.85667	0.118439
EAS0000120	LCORL	0	0.0566667	NA
EAS0000121	GSTA1	0.07	0.0333333	1.07039
EAS0000122	FAM168B	0.0433333	0	NA
EAS0000123	RALGDS	1.85	1.82333	0.0209469
EAS0000124	RALGDS	0.106667	0.296667	-1.47573
EAS0000127	ZNF3	0	0	NA
EAS0000129	ZNF709	0.17	0.55	-1.6939
EAS0000130	DLGAP5	6.78667	5.56	0.287618
EAS0000136	NBPF6	0	0.0666667	NA
EAS0000139	NBPF6	0	0.0466667	NA
EAS0000140	LCORL	0	0.0566667	NA
EAS0000141	CYP4F4	19.72	15.13	0.382248
EAS0000142	USP25	0.0466667	0	NA
EAS0000145	-	0.0233333	0	NA
EAS0000149	MRPL15	14.1133	13.6067	0.0527451
EAS0000151	SPATA31D1	0.0633333	0.0733333	-0.211504
EAS0000152	-	0.0666667	0	NA
EAS0000153	SCGB1A1	0.07	0	NA
EAS0000155	HSFX3	0	0.08	NA
EAS0000156	CXORF40A	4.1	3.98	0.0428555
EAS0000157	TRIP11	0.11	0.0633333	0.796467
EAS0000160	TRIP11	0.0666667	0.05	0.415037
EAS0000161	TRIP11	0.07	0.0466667	0.584963
EAS0000166	USP25	0.0466667	0	NA
EAS0000168	-	0	0.0266667	NA
EAS0000170	ABCD2	0.02	0	NA
EAS0000173	RALGDS	0.19	0.356667	-0.908577
EAS0000176	THSD1	0.336667	0.31	0.119053
EAS0000177	SLC25A15	0.423333	0.32	0.403722
EAS0000178	THSD1	27.5433	24.2667	0.182727
EAS0000183	PPFIA1	0.143333	0.533333	-1.89566
EAS0000184	RALGDS	0	0.0133333	NA
EAS0000188	HTR5B	0	0	NA
EAS0000189	USP25	0	0.103333	NA
EAS0000190	SPATA31D1	0.706667	0.583333	0.276709
EAS0000191	SPATA31D1	0.04	0.0133333	1.58496
EAS0000192	HS3ST4	0.0233333	0.156667	-2.74723
EAS0000193	PPFIA1	11.74	11.5467	0.023956
EAS0000194	RALGDS	0	0.146667	NA
EAS0000195	ZNF184	0	0.05	NA
EAS0000197	DLGAP5	0.393333	0.35	0.168398
EAS0000198	RALGDS	0	0.03	NA
EAS0000199	-	30.9467	38.45	-0.3132
EAS0000200	-	0	0.07	NA
EAS0000202	ABCD2	0.296667	0.62	-1.06343
EAS0000203	DLGAP5	2.3	2.00667	0.196833
EAS0000204	USP25	0.22	0.216667	0.0220263
EAS0000205	MIA2	0.216667	0.186667	0.215013
EAS0000206	NBPF6	0	0	NA
EAS0000208	PPFIA1	0.12	0	NA
EAS0000209	TRIP11	0.06	0.0233333	1.36257
EAS0000210	TRIP11	0.03	0.0166667	0.847997
EAS0000211	DLGAP5	0.0633333	0.0333333	0.925999
EAS0000212	PWWP2A	0.0333333	0.0133333	1.32193
EAS0000220	CTAGE6	0.08	0.0233333	1.77761
EAS0000221	USP25	0.29	0.126667	1.19502
EAS0000222	FAM168B	0.486667	0.58	-0.253119
EAS0000224	RALGDS	0.0266667	0	NA
EAS0000225	TRIP11	0.0933333	0.01	3.22239
EAS0000227	NXF3	1.18667	1.11	0.0963551
EAS0000228	NXF2	0.663333	0.58	0.193681
EAS0000229	-	0	0.0366667	NA
EAS0000231	FAM168B	0.0733333	0.11	-0.584963
EAS0000234	RALGDS	0	0.02	NA
EAS0000235	RALGDS	2.33333	2.15667	0.113589
EAS0000237	NBPF4	0.47	0.386667	0.28157
EAS0000240	TMEM177	0.943333	0.883333	0.0948097
EAS0000241	TRIP11	0.213333	0	NA
EAS0000242	TRIP11	0.05	0.0433333	0.206451
EAS0000243	FAM168B	0	0.0566667	NA
EAS0000245	RALGDS	0.256667	0.283333	-0.142604
EAS0000246	KCNQ1	0	0.193333	NA
EAS0000247	DLGAP5	1.52333	1.59	-0.0617951
EAS0000249	TMEM177	2.85	2.77	0.0410759
EAS0000250	SPATA31D1	0.07	0.1	-0.514573
EAS0000252	USP25	0.63	1.96333	-1.63988
EAS0000253	RALGDS	0.0833333	0	NA
EAS0000254	MRPL15	4.29333	4.42	-0.0419482
EAS0000255	LCORL	0.156667	0.166667	-0.0892673
EAS0000256	RALGDS	10.2067	9.51667	0.100984
EAS0000258	PPP2R3B	0.0366667	0	NA
EAS0000259	DLGAP5	2.08333	2.79667	-0.424815
EAS0000260	PPP2R3B	3.94333	2.94333	0.421965
EAS0000261	SAA1	0	0.146667	NA
EAS0000262	NXF3	0.0866667	0.133333	-0.621488
EAS0000263	FAM168B	0	0.0566667	NA
EAS0000264	NBPF4	0	0	NA
EAS0000266	MRPL15	9.45	8.24667	0.196503
EAS0000267	NBPF4	0	0	NA
EAS0000268	RALGDS	0.103333	0.146667	-0.505235
EAS0000269	ABCD2	0	0.0133333	NA
EAS0000272	FAM168B	3.51667	1.83	0.942365
EAS0000273	USP25	0.323333	0	NA
EAS0000275	CENPE	3.59	2.81667	0.349995
EAS0000276	CFAP221	0.163333	0.126667	0.366782
EAS0000277	USP25	0.113333	0.213333	-0.912537
EAS0000279	TRIP11	0.0733333	0.0233333	1.65208
EAS0000280	-	1.04	1.08667	-0.0633259
EAS0000281	CES1	0.95	0.943333	0.0101599
EAS0000282	-	1.17333	1.27333	-0.117997
EAS0000283	CCDC93	0.72	0.493333	0.545434
EAS0000285	TRIP11	0.0666667	0.04	0.736966
EAS0000286	LCMT1	2.03667	2.05	-0.00941403
EAS0000288	ZNF252	0.0633333	0.106667	-0.752072
EAS0000290	TSPY3	0.0866667	0.106667	-0.29956
EAS0000292	SLC25A15	2.25333	2.34333	-0.0565014
EAS0000293	SLC25A15	0.0366667	0.12	-1.71049
EAS0000294	THSD1	7.96333	7.13	0.15947
EAS0000295	RALGDS	0.0133333	0.0133333	0
EAS0000300	OR10H1	0.03	0.03	0
EAS0000301	RALGDS	8.04	5.94333	0.435923
EAS0000302	FAM168B	0	0.04	NA
EAS0000303	C12ORF40	0.08	0.02	2
EAS0000308	PPP2R3B	2.69	2.14667	0.325508
EAS0000309	DLGAP5	1.30333	1.45667	-0.160465
EAS0000310	SPATA31D1	0.08	0.08	0
EAS0000313	MIA2	0.16	0.156667	0.0303736
EAS0000314	SPATA31D1	0.0233333	0.03	-0.36257
EAS0000315	SPATA31D1	0.0166667	0.0666667	-2
EAS0000317	ZNF184	0.0333333	0	NA
EAS0000318	PPFIA1	13.63	12.9133	0.0779241
EAS0000319	RALGDS	0	0.143333	NA
EAS0000320	CTAGE1	0	0.02	NA
EAS0000322	TRIP11	0.0766667	0.13	-0.76184
EAS0000325	ZNF252	0.0266667	0.0266667	0
EAS0000326	RALGDS	0.04	0.04	0
EAS0000328	RALGDS	0.07	0	NA
EAS0000330	ZNF184	0.13	0.1	0.378512
EAS0000333	RALGDS	1.36667	1.11	0.300102
EAS0000335	RALGDS	0.0866667	0.133333	-0.621488
EAS0000336	RALGDS	0.38	0.426667	-0.16711
EAS0000337	RALGDS	0	0	NA
EAS0000338	RALGDS	1.37667	1.44667	-0.0715533
EAS0000339	C12ORF40	0	0.0433333	NA
EAS0000340	ABCD2	0.0966667	0.316667	-1.71187
EAS0000343	ZNF252	0.0633333	0.106667	-0.752072
EAS0000345	CENPE	0.18	0.0333333	2.43296
EAS0000346	RTL8C	4.56	4.75	-0.0588937
EAS0000347	RTL8A	34	33.74	0.0110748
EAS0000348	-	56.2167	54.69	0.0397209
EAS0000352	GZMB	0.09	0.61	-2.76081
EAS0000354	NHS	0.0866667	0	NA
EAS0000355	CTAGE1	0.02	0	NA
EAS0000356	PPFIA1	4.80333	3.23333	0.571014
EAS0000357	ARHGAP20	0.0966667	0.0233333	2.05063
EAS0000359	OBP2B	0.15	0.0966667	0.633872
EAS0000360	HS3ST4	9.23	6.16	0.5834
EAS0000362	TRGC2	0.0133333	0.0266667	-1
EAS0000363	SPAM1	0.0166667	0	NA
EAS0000364	-	0.03	0	NA
EAS0000365	THSD1	6.83	5.18333	0.398005
EAS0000366	KCNQ1	0.04	0.0966667	-1.27302
EAS0000367	PRG2	0.0133333	0	NA
EAS0000368	-	0.41	0.0966667	2.08453
EAS0000370	UBA1	1.18	1.46	-0.307182
EAS0000371	C12ORF40	0	0.0366667	NA
EAS0000374	NBPF26	1.66	1.71	-0.0428131
EAS0000375	SLC7A4	1.14333	0.793333	0.527247
EAS0000376	TRIP11	0.0266667	0.0833333	-1.64386
EAS0000378	RALGDS	0.0566667	0	NA
EAS0000379	RALGDS	0.243333	0.0833333	1.54597
EAS0000380	MRPL15	0.93	0.896667	0.0526589
EAS0000381	LCORL	0.406667	0.173333	1.2303
EAS0000382	LCORL	0.06	0	NA
EAS0000383	SPATA31D1	0.01	0.0233333	-1.22239
EAS0000384	RALGDS	0.0533333	0.05	0.0931094
EAS0000385	LONP2	0.113333	0.22	-0.956931
EAS0000386	FAM168B	0.0266667	0	NA
EAS0000387	ABCD2	0.5	0.54	-0.111031
EAS0000388	MALSU1	0	0.05	NA
EAS0000389	C12ORF40	0.146667	0	NA
EAS0000390	-	0.0333333	0.0633333	-0.925999
EAS0000393	DLGAP5	1.52333	1.59	-0.0617951
EAS0000394	PPP2R3B	86.6133	82.6467	0.0676325
EAS0000395	RALGDS	0.283333	0.276667	0.0343515
EAS0000398	FAM168B	0.0833333	0.03	1.47393
EAS0000400	NBPF6	0	0.0133333	NA
EAS0000401	TSPY8	0.02	0.02	0
EAS0000404	PATR-A	2.85	2.89333	-0.0217706
EAS0000405	PATR-A	14.9267	16.7167	-0.163395
EAS0000406	PATR-A	15.78	22.6	-0.518226
EAS0000408	CYP4F3	6.12333	4.39333	0.479001
EAS0000409	CYP4F14	45.84	39.63	0.210014
EAS0000410	ZNF252	0.0966667	0	NA
EAS0000411	ZNF184	0.0366667	0	NA
EAS0000412	RUSC1	11.5333	10.7367	0.103263
EAS0000413	FDPS	183.403	175.99	0.0595264
EAS0000414	GZMB	0.1	0.16	-0.678072
EAS0000416	CTTN	9.49667	8.87	0.0984871
EAS0000418	VSIG1	0.146667	0.1	0.552541
EAS0000419	PSMD10	16.6033	15.9833	0.0549046
EAS0000420	ATG4A	4.69333	3.98	0.237844
EAS0000427	SLC7A4	0.00333333	0.00666667	-1
EAS0000429	SLC7A4	0.00666667	0	NA
EAS0000433	USP6NL	0.0166667	0.0466667	-1.48543
EAS0000436	GBP6	0.39	0.79	-1.01838
EAS0000437	ZDHHC19	0.13	0.0333333	1.96347
EAS0000439	IGLC1	0.213333	0.206667	0.0458037
EAS0000444	ASB12	1.06	1.21333	-0.194912
EAS0000445	AMER1	0.513333	0.55	-0.0995357
EAS0000446	-	0	0.103333	NA
EAS0000447	MAGEA10	0.0533333	0	NA
EAS0000448	MAGEA11	0.0566667	0	NA
EAS0000449	HSFX3	0.56	0.486667	0.202493
EAS0000450	CXORF40A	6.18	6.07667	0.0243267
EAS0000451	UBA1	0.243333	0.233333	0.0605415
EAS0000453	ZNF184	0	0.0266667	NA
EAS0000454	GZMB	0.773333	3.79667	-2.29557
EAS0000455	GZMB	0.35	0.483333	-0.465664
EAS0000456	GZMB	2.42667	5.29667	-1.12611
EAS0000457	GZMB	0	0.206667	NA
EAS0000458	FAM240B	0.0633333	0	NA
EAS0000459	ZNF658	15.2233	13.2533	0.199929
EAS0000460	IQSEC2	7.72333	7.63333	0.0169104
EAS0000461	SMC1A	0.0333333	0	NA
EAS0000463	SLC28A3	0	0.0333333	NA
EAS0000464	SLC28A3	0.0333333	0.0233333	0.514573
EAS0000466	ZNF208	2.36333	2.25667	0.0666298
EAS0000468	CENPE	0.743333	0.523333	0.506279
EAS0000469	CENPE	1.97667	1.24	0.672729
EAS0000472	SLITRK4	0.196667	0.126667	0.634716
EAS0000473	NAP1L2	0.02	0.04	-1
EAS0000476	KCNQ1	0.01	0	NA
EAS0000479	MAGEA11	0.116667	0.116667	0
EAS0000480	GABRA3	4.41667	3.73667	0.241206
EAS0000481	IDS	6.04	5.53333	0.1264
EAS0000482	ZNF709	3.89667	3.64333	0.0969815
EAS0000483	ZNF709	0.396667	0.24	0.724893
EAS0000484	ZNF14	0.65	0.82	-0.335184
EAS0000485	MAGED4	0.59	0.613333	-0.0559564
EAS0000487	MAGED4	16.7267	14.8833	0.168452
EAS0000489	-	0.00333333	0	NA
EAS0000493	SPATA31D1	0.00666667	0.00666667	0
EAS0000494	SPATA31D1	0.00333333	0	NA
EAS0000498	GABRQ	0.0633333	0.0266667	1.24793
EAS0000501	MAGEA10	0.0366667	0.01	1.87447
EAS0000503	CETN2	40.5033	38.96	0.056047
EAS0000504	NSDHL	53.2467	53.24	0.000180642
EAS0000508	FTH1	2.33667	2.42667	-0.054524
EAS0000509	PRRG1	0	0	NA
EAS0000510	GZMB	0.813333	1.46667	-0.850622
EAS0000511	GZMB	1.53667	3.44	-1.1626
EAS0000512	GZMH	0.256667	1.10667	-2.10825
EAS0000514	OPHN1	3.25667	3.25667	0
EAS0000515	AHR	0.04	0.09	-1.16993
EAS0000516	PRMT2	29.7033	30.14	-0.0210546
EAS0000517	S100B	1.7	0.573333	1.56809
EAS0000518	DIP2A	6.64	6	0.146221
EAS0000519	TMLHE	0.43	0.326667	0.396517
EAS0000520	SPRY3	0.0733333	0.0366667	1
EAS0000521	VAMP7	10.6867	10.8267	-0.0187772
EAS0000522	GEMIN8	13.4667	13.86	-0.0415345
EAS0000527	PPFIA1	1.05333	1.05333	0
EAS0000530	AR	0.41	0.323333	0.342602
EAS0000531	AR	0.153333	0.0633333	1.27563
EAS0000533	MUC16	0	0.0166667	NA
EAS0000536	MBD3L1	0.0266667	0.0266667	0
EAS0000537	MBD3L2	0.0166667	0	NA
EAS0000541	-	0	0	NA
EAS0000542	ZNF558	3.21333	2.95667	0.120099
EAS0000545	ZDHHC19	0	0.0266667	NA
EAS0000547	MOSPD1	13.56	13.7533	-0.0204241
EAS0000548	FAM122A	0.293333	0.35	-0.254814
EAS0000549	FAM122B	9.77333	8.49667	0.201954
EAS0000550	SMC1A	8.28	8.4	-0.0207586
EAS0000551	RIBC1	0.56	0.57	-0.0255351
EAS0000552	HSD17B10	86.8733	88.3567	-0.0244256
EAS0000553	HUWE1	14.35	14.1333	0.021949
EAS0000554	RALGDS	0	0.0733333	NA
EAS0000557	CTAGE1	0.24	0.323333	-0.429988
EAS0000558	SRSF10	0.22	0.183333	0.263034
EAS0000559	MIA2	0.13	0.03	2.11548
EAS0000561	RALGDS	0.29	0.45	-0.633872
EAS0000562	PPM1L	8.79	8.21667	0.0973099
EAS0000563	GFM1	1.10333	0.976667	0.175931
EAS0000567	HDX	0.00666667	0.0133333	-1
EAS0000569	ARPC5	0	0	NA
EAS0000572	TMEM47	0	0	NA
EAS0000575	VMN2R26	0.863333	0.84	0.0395284
EAS0000576	ZKSCAN5	16.37	14.1367	0.211612
EAS0000577	ZNF394	4.83333	4.7	0.0403577
EAS0000578	ZKSCAN5	18.2333	18.0167	0.0172462
EAS0000579	ZSCAN25	19.6867	19.1867	0.0371148
EAS0000580	CYP3A12	3.61333	6.38667	-0.821733
EAS0000582	NOS1AP	7.04667	8.13667	-0.207497
EAS0000584	F11R	64.7233	66.5267	-0.0396468
EAS0000585	TSTD1	57.9467	56.7933	0.0290041
EAS0000586	USF1	33.3433	34.93	-0.0670683
EAS0000587	ARHGAP30	3.33	4.91667	-0.562158
EAS0000588	NECTIN4	75.1067	78.4467	-0.0627712
EAS0000589	KLHDC9	7.71667	9.29667	-0.268736
EAS0000590	PFDN2	25.63	22.8	0.1688
EAS0000591	NIT1	8.57333	8.04	0.0926607
EAS0000592	DEDD	20.5733	22.3667	-0.120575
EAS0000593	UFC1	65.86	65.4	0.0101119
EAS0000594	USP21	10.2567	9.99333	0.0375241
EAS0000595	PPOX	30.32	29.5533	0.0369489
EAS0000596	B4GALT3	22.73	20.39	0.156736
EAS0000597	ADAMTS4	0.77	0.763333	0.0125453
EAS0000598	NDUFS2	86.7133	88.7867	-0.0340892
EAS0000599	FCER1G	22.3467	32.2233	-0.528046
EAS0000601	TOMM40L	4.25333	4.14667	0.0366418
EAS0000602	NR1I3	0.0733333	0.0833333	-0.184425
EAS0000603	PCP4L1	4.60333	4.28	0.105068
EAS0000604	MPZ	5.70333	2.08	1.45522
EAS0000605	SDHC	31.6033	35.47	-0.166523
EAS0000607	HSPA6	2.60333	1.74333	0.578512
EAS0000608	PHC1	1.38	2.80333	-1.02248
EAS0000609	FCRLA	0.436667	0.44	-0.0109711
EAS0000611	DUSP12	11.0767	11.05	0.00347742
EAS0000612	ATF6	12.0133	12.3967	-0.0453157
EAS0000615	OLFML2B	8.1	6.40667	0.338348
EAS0000617	FMR1	16.02	15.1133	0.0840523
EAS0000619	SH3KBP1	13.45	15.13	-0.169806
EAS0000621	MAP3K15	4.88	5.03667	-0.0455881
EAS0000622	PDHA1	15.31	14.82	0.0469288
EAS0000624	ADGRG2	0.0733333	0.07	0.0671142
EAS0000625	PHKA2	1.12	1.48333	-0.405344
EAS0000629	TCP11	0.01	0	NA
EAS0000630	BEX5	0.05	0	NA
EAS0000631	TCEAL3	6.59	5.19	0.344544
EAS0000632	TCEAL4	8.00667	6.63	0.272193
EAS0000633	ZMAT1	1.90333	1.81667	0.0672345
EAS0000637	PCDH11X	0.0233333	0.02	0.222392
EAS0000638	IRS4	0	0.00666667	NA
EAS0000639	COL4A5	4.68333	4.39667	0.0911256
EAS0000640	DMD	0.00666667	0	NA
EAS0000642	TM9SF2	1.96	1.92	0.0297473
EAS0000643	RBMX	55.04	54.74	0.00788504
EAS0000644	ARHGEF6	3.15	3.20667	-0.0257226
EAS0000645	CD40LG	0.0333333	0.376667	-3.49825
EAS0000646	VGLL1	0.0433333	0.04	0.115477
EAS0000647	HTATSF1	9.81333	10.21	-0.0571677
EAS0000650	ARMCX5	0.976667	0.93	0.0706355
EAS0000651	GPRASP1	1.02	1	0.0285692
EAS0000652	GPRASP2	1.43	1.37667	0.0548359
EAS0000653	BHLHB9	0.486667	0.516667	-0.0862998
EAS0000654	NXF1	0.496667	0.343333	0.532668
EAS0000656	BEX4	28.9367	28.7767	0.00799925
EAS0000657	TCEAL5	2.1	1.44	0.544321
EAS0000658	BEX2	27.17	25.7667	0.0765087
EAS0000659	BEX3	113.473	107.14	0.0828561
EAS0000662	KIAA1210	0.28	0.126667	1.14439
EAS0000663	KIAA1210	0	0	NA
EAS0000664	PGRMC1	50.6667	43.4567	0.221459
EAS0000665	AKAP17B	0.07	0.05	0.485427
EAS0000666	AKAP17B	0.0733333	0.0366667	1
EAS0000667	SLC25A43	15.3	14.5667	0.0708609
EAS0000668	SLC25A5	189.8	168.333	0.173159
EAS0000669	CXORF56	7.75333	7.27333	0.0922
EAS0000670	UBE2A	33.1933	31.36	0.081968
EAS0000671	NKRF	1.37667	1.27	0.116351
EAS0000672	43349	2.17667	2.55333	-0.230261
EAS0000673	SOWAHD	0.116667	0.43	-1.88194
EAS0000674	UPF3B	18.65	15.9267	0.227731
EAS0000675	RNF113A	14.3267	16.0367	-0.162671
EAS0000676	NDUFA1	93.88	82.5433	0.185666
EAS0000677	AKAP14	0.32	0.27	0.245112
EAS0000678	NKAPL	10.6033	10.2167	0.0535933
EAS0000681	KLHL4	0.0166667	0.0333333	-1
EAS0000682	PABPC1	0.0233333	0	NA
EAS0000683	EFNB1	20.9433	23.66	-0.175959
EAS0000684	STARD8	1.6	1.49667	0.096319
EAS0000685	YIPF6	2.56	2.26	0.179821
EAS0000691	KDM5D	13.1267	12.75	0.0420034
EAS0000692	BCOR	0.0766667	0.0533333	0.523562
EAS0000693	TXLNG	1.69667	1.67333	0.0199783
EAS0000694	VEGFD	5.85333	6.61667	-0.176846
EAS0000695	PIGA	0.953333	1.11	-0.219507
EAS0000696	ASB11	0.0633333	0.116667	-0.881356
EAS0000697	ASB9	2.26333	3.02333	-0.417691
EAS0000698	MOSPD2	11.3633	11.5767	-0.0268338
EAS0000699	FANCB	0.836667	0.773333	0.113563
EAS0000704	TAB3	5.85333	6.32	-0.110666
EAS0000705	GK	4.63667	4.74333	-0.0328132
EAS0000706	CXORF21	0.103333	0.153333	-0.569366
EAS0000710	NECTIN1	18.0867	18.85	-0.059638
EAS0000712	TRIM29	394.457	400.07	-0.0203856
EAS0000713	OAF	35.4967	28.5433	0.31453
EAS0000714	POU2F3	26.22	31.0267	-0.242841
EAS0000715	TMEM136	1.33	1.39667	-0.0705615
EAS0000716	ARHGEF12	22.8567	23.1333	-0.0173581
EAS0000717	MUC2	0.00666667	0.0233333	-1.80735
EAS0000719	MUC2	0	0.0166667	NA
EAS0000720	MUC5B	0.02	0.0166667	0.263034
EAS0000721	BRSK1	0.166667	0.13	0.358454
EAS0000722	MOB2	27.6633	28.25	-0.0302759
EAS0000723	DUSP8	2.26667	2.98	-0.39474
EAS0000724	HRAS	0.15	0.12	0.321928
EAS0000725	USP6NL	0.21	0.236667	-0.172467
EAS0000726	RNH1	36.04	33.2567	0.115955
EAS0000727	PTDSS2	18.8967	18.2267	0.052081
EAS0000728	ANO9	28.42	27	0.0739471
EAS0000729	SIGIRR	6.15667	5.92	0.0565523
EAS0000730	PKP3	147.317	144.647	0.0263876
EAS0000731	B4GALNT4	8.63333	8.16	0.0813485
EAS0000733	IFITM5	1.31333	2.16667	-0.722244
EAS0000734	PGGHG	35.3067	31.2133	0.177778
EAS0000735	PSMD13	65.0767	69.5467	-0.095841
EAS0000736	SIRT3	4.41	3.51	0.329308
EAS0000737	RIC8A	52.71	51.4667	0.0344383
EAS0000738	BET1L	22.7233	20.9767	0.115389
EAS0000740	SCGB1C1	0.07	0	NA
EAS0000742	ZXDB	0.713333	0.616667	0.210086
EAS0000743	SPIN2B	0.31	0.21	0.561879
EAS0000744	SPIN2B	0.106667	0.0633333	0.752072
EAS0000745	RRAGB	11.0367	10.3767	0.0889614
EAS0000746	GPR173	0.423333	0.42	0.0114048
EAS0000747	TSPYL2	17.2733	14.1167	0.291147
EAS0000748	KDM5C	35.68	32.45	0.136897
EAS0000750	MOV10L1	0.0266667	0.136667	-2.35755
EAS0000751	ZNF569	11.1067	10.5733	0.0709956
EAS0000752	ZNF449	0.263333	0.353333	-0.42414
EAS0000753	SMIM10L2A	2.46667	4.13333	-0.744743
EAS0000754	INTS6L	2.45	2.40333	0.027745
EAS0000755	INTS6L	0.05	0.0466667	0.0995357
EAS0000756	MMGT1	6.44667	5.63667	0.193711
EAS0000757	SLC9A6	8.91	9.34667	-0.0690265
EAS0000758	FHL1	33.3433	30.2267	0.141576
EAS0000759	MAP7D3	12.26	10.92	0.166986
EAS0000762	NADSYN1	25.5467	23.4	0.126627
EAS0000763	DHCR7	36.9633	35.1833	0.0712027
EAS0000765	-	0	0.02	NA
EAS0000766	SHANK1	0.0566667	0.0666667	-0.234465
EAS0000767	-	0.03	0	NA
EAS0000769	SHANK2	0.296667	0.31	-0.0634254
EAS0000770	-	0.0366667	0	NA
EAS0000771	CTTN	104.003	100.793	0.0452295
EAS0000772	PPFIA1	0.726667	0.54	0.428334
EAS0000773	JMJD4	44.92	41.9367	0.0991457
EAS0000774	SNAP47	12.5333	11.3667	0.140961
EAS0000775	PRSS38	1.16	2.03	-0.807355
EAS0000776	WNT9A	1.59333	1.61333	-0.0179964
EAS0000778	WNT3A	5.13	5.45667	-0.0890611
EAS0000779	ARF1	223.847	227.723	-0.0247713
EAS0000780	MMTAG2	68.6933	52.3533	0.391889
EAS0000781	MRPL55	47.31	44.7867	0.0790759
EAS0000782	GUK1	135.543	127.53	0.0879175
EAS0000783	GJC2	0.0933333	0	NA
EAS0000784	IBA57	5.95667	6.33	-0.0877003
EAS0000787	OBSCN	0.0133333	0.01	0.415037
EAS0000788	OBSCN	0.213333	0.23	-0.108524
EAS0000789	TRIM11	10.9	10.87	0.00397619
EAS0000790	TRIM17	0.816667	0.643333	0.344181
EAS0000792	HIST3H2A	0.843333	0.58	0.54005
EAS0000793	HIST3H2BB	1.36333	1.84333	-0.435179
EAS0000794	HIST3H2BA	0.143333	0.266667	-0.895663
EAS0000795	RNF187	60.9333	64.9533	-0.0921719
EAS0000797	ZNF496	11.68	11.6533	0.00329759
EAS0000798	NLRP3	0.0666667	0.153333	-1.20163
EAS0000800	PPEF1	3.86	3.31667	0.218867
EAS0000802	RS1	0.0266667	0	NA
EAS0000803	CDKL5	0.453333	0.57	-0.33039
EAS0000804	GJA1	0.456667	0.423333	0.109347
EAS0000805	SCML2	0.813333	0.603333	0.430891
EAS0000806	RAI2	1.71333	1.74333	-0.0250426
EAS0000807	SCML1	0.0366667	0.0533333	-0.540568
EAS0000810	FAM120C	4.73667	4.43	0.0965654
EAS0000811	WNK3	0.0266667	0.0233333	0.192645
EAS0000812	TSR2	18.0333	18.5333	-0.0394563
EAS0000813	FGD1	2.67	2.62667	0.0236066
EAS0000814	GNL3L	12.5233	10.8867	0.202056
EAS0000816	MAGED2	46.0467	45.78	0.00837926
EAS0000818	PFKFB1	0	0.0166667	NA
EAS0000819	APEX2	8.71333	8.27	0.0753374
EAS0000820	RPL21	75.9467	74.83	0.0213699
EAS0000823	AFF2	0	0.00666667	NA
EAS0000824	-	0.0466667	0	NA
EAS0000825	IDS	4.01333	3.25333	0.302882
EAS0000826	CXORF40A	1.50667	1.28667	0.227722
EAS0000827	HSFX3	0.05	0.05	-3.20343e-16
EAS0000828	MAGEA11	0.0166667	0.0466667	-1.48543
EAS0000829	MAGEA8	0	0.05	NA
EAS0000830	ARHGEF9	0.1	0.0566667	0.819428
EAS0000831	ARHGEF9	6.40667	7.17333	-0.16307
EAS0000832	SPIN4	0.333333	0.503333	-0.594549
EAS0000834	SPATA31D1	0.503333	0.416667	0.27262
EAS0000835	SPATA31D1	0.00666667	0.00666667	0
EAS0000836	RASEF	0.19	0.206667	-0.121306
EAS0000838	FRMD3	0.1	0.08	0.321928
EAS0000840	SPATA31D1	0.0466667	0.0433333	0.106915
EAS0000841	FAM133A	0.706667	0.36	0.973033
EAS0000842	NAP1L3	0.65	0.686667	-0.0791702
EAS0000847	H2BFWT	0.0833333	0	NA
EAS0000849	SLC25A53	0	0.05	NA
EAS0000851	FAM199X	0.436667	0.47	-0.106128
EAS0000856	NUDT11	0.106667	0	NA
EAS0000859	-	0.05	0.0633333	-0.341037
EAS0000860	CXORF67	0.51	0.58	-0.185556
EAS0000861	GSPT2	0.23	0.403333	-0.810339
EAS0000862	MAGED1	15.76	15.69	0.00642218
EAS0000863	SOX3	0.0166667	0	NA
EAS0000864	C16ORF72	0.0766667	0.02	1.9386
EAS0000866	ATP11C	3.04667	2.49333	0.289156
EAS0000867	MCF2	0	0	NA
EAS0000870	TIRAP	0	0.0266667	NA
EAS0000871	NLGN4X	0.00666667	0.05	-2.90689
EAS0000872	SLC25A15	1.37333	1.51667	-0.143222
EAS0000873	MRPS31	18.9967	18.0267	0.0756136
EAS0000874	FOXO1	11.2533	11.52	-0.0337883
EAS0000876	COG6	6.36	5.70667	0.156378
EAS0000877	THSD1	72.0433	58.91	0.290352
EAS0000878	THSD1	35.5767	32.3167	0.138653
EAS0000879	SLC25A15	0.0533333	0	NA
EAS0000881	SCARF2	1.61333	1.7	-0.0754902
EAS0000882	KLHL22	10.9833	10.1467	0.11431
EAS0000883	MED15	30.5133	27.51	0.149484
EAS0000884	CCDC74B	9.27667	9.09333	0.0287973
EAS0000885	SMPD4	28.61	25.5567	0.16282
EAS0000886	SLC7A4	0.96	0.863333	0.153117
EAS0000889	TUBA3	0.06	0.156667	-1.38466
EAS0000890	-	0.133333	0	NA
EAS0000891	TUBA3C	2.36667	1.87667	0.334684
EAS0000892	ZNF74	4.51	3.94	0.194932
EAS0000897	PLS3	63.06	64.2933	-0.027944
EAS0000898	LRCH2	0.0133333	0.0266667	-1
EAS0000899	IL13RA2	0.783333	1.95	-1.31578
EAS0000900	HTR2C	0	0	NA
EAS0000907	DMD	7.73667	6.27333	0.30248
EAS0000908	DMD	0.0133333	0.0166667	-0.321928
EAS0000910	CCT8	0	0.0266667	NA
EAS0000916	TMEM47	5.85333	5.23333	0.161528
EAS0000919	DACH2	0.08	0.0266667	1.58496
EAS0000920	CHM	0.943333	0.88	0.100264
EAS0000921	POF1B	47.9767	46.4267	0.0473792
EAS0000922	ZNF711	2.46667	2.21667	0.154171
EAS0000923	APOOL	26.48	22.5233	0.233483
EAS0000925	FGF13	0.503333	0.603333	-0.261441
EAS0000926	MAGEA10	0.0333333	0.0766667	-1.20163
EAS0000928	ZIC3	0.03	0.01	1.58496
EAS0000929	PJA1	10.9	10.7467	0.0204389
EAS0000930	FAM155B	1.8	1.81	-0.00799279
EAS0000931	EDA	0.213333	0.366667	-0.78136
EAS0000932	AWAT2	75.4033	51.9567	0.537319
EAS0000933	OTUD6A	0.02	0	NA
EAS0000934	IGBP1	29.8067	31.2033	-0.0660651
EAS0000935	DGAT2L6	77.2733	60.9133	0.343213
EAS0000936	AWAT1	224.697	195.367	0.201794
EAS0000937	P2RY4	0.186667	0.33	-0.822002
EAS0000938	ARR3	0.606667	0.42	0.530515
EAS0000939	PDZD11	34.4767	32.74	0.074566
EAS0000940	KIF4A	3.94667	3.28667	0.26401
EAS0000941	GDPD2	41.8333	44.13	-0.0771068
EAS0000942	DLG3	5.02333	5.75667	-0.196589
EAS0000943	TMEM177	0.326667	0.286667	0.188445
EAS0000944	PTPN4	2.62	2.51333	0.0599648
EAS0000945	EPB41L5	9.59	10.35	-0.110028
EAS0000946	-	0	0.16	NA
EAS0000947	TMEM185B	3.16333	3.35667	-0.0855837
EAS0000948	-	29.56	28.0567	0.0753027
EAS0000949	INHBB	6.80333	6.51667	0.0621076
EAS0000951	-	0.26	0.193333	0.427421
EAS0000952	-	0.0466667	0	NA
EAS0000953	GLI2	0.11	0.0733333	0.584963
EAS0000954	GLI2	2.99	2.9	0.0440926
EAS0000956	TMEM177	0.26	0.226667	0.197939
EAS0000957	CFAP221	0.0333333	0.133333	-2
EAS0000958	SLC26A11	0.04	0	NA
EAS0000959	ARHGAP20	0	0.0266667	NA
EAS0000962	TOP3B	19.0933	17.3433	0.138688
EAS0000963	PPM1F	2.57667	2.93667	-0.188674
EAS0000964	MAPK1	28.9733	29.9	-0.0454198
EAS0000965	YPEL1	2.27667	2.31	-0.0209698
EAS0000966	PPIL2	33.0867	30.08	0.137445
EAS0000967	-	0.206667	0.216667	-0.0681715
EAS0000968	SDF2L1	20.4567	19.6433	0.0585313
EAS0000969	CCDC116	0.293333	0.216667	0.437064
EAS0000970	YDJC	22.49	20.97	0.100957
EAS0000971	UBE2L3	73.98	74.24	-0.00506141
EAS0000972	RIMBP3	0.02	0.0166667	0.263034
EAS0000973	HIC2	0.496667	0.513333	-0.047618
EAS0000974	TMEM191C	0.103333	0.13	-0.331206
EAS0000975	PI4KA	10.1333	9.97	0.0234434
EAS0000976	SERPIND1	0.01	0.01	0
EAS0000977	SNAP29	6.85667	6.54667	0.0667469
EAS0000978	CRKL	4.27333	4.60667	-0.108361
EAS0000979	AIFM3	0.843333	0.736667	0.195091
EAS0000980	LZTR1	8.94	8.83333	0.0173169
EAS0000981	THAP7	17.2333	17.4933	-0.0216034
EAS0000983	SLC7A4	0.123333	0.126667	-0.0384741
EAS0000985	ZNF70	0.296667	0.473333	-0.674014
EAS0000987	CHCHD10	23.0367	22.7633	0.0172201
EAS0000988	MMP11	21.7067	17.65	0.29847
EAS0000989	SMARCB1	61.5333	60.1467	0.0328834
EAS0000990	DERL3	0.0266667	0	NA
EAS0000991	SLC7A4	4.48	3.90667	0.197561
EAS0000994	P2RX6	0	0.0266667	NA
EAS0000999	ERI2	0.0933333	0.08	0.222392
EAS0001000	-	0.0266667	0.03	-0.169925
EAS0001001	REXO5	8.97667	8.78667	0.0308639
EAS0001002	DCUN1D3	2.46333	3.10333	-0.333207
EAS0001003	LYRM1	7.38333	7.52333	-0.0270997
EAS0001004	DNAH3	0.356667	0.356667	3.20343e-16
EAS0001005	TMEM159	18.6	17.4133	0.0951102
EAS0001006	ZP2	0.186667	0.12	0.63743
EAS0001007	ANKS4B	0.05	0.06	-0.263034
EAS0001008	CRYM	5.46667	4.46	0.293618
EAS0001009	ABCA3	0.00666667	0.02	-1.58496
EAS0001011	UQCRC2	52.14	51.7233	0.0115753
EAS0001012	PDZD9	0.0366667	0	NA
EAS0001013	C16ORF52	3.86	3.87333	-0.00497482
EAS0001014	VWA3A	0.0166667	0.0366667	-1.1375
EAS0001015	SDR42E1	0.163333	0.146667	0.155278
EAS0001016	EEF2K	45.5467	42.7667	0.0908587
EAS0001017	POLR3E	19.0467	17.6667	0.108509
EAS0001018	CDR2	4.00333	3.64	0.137263
EAS0001019	PDILT	0.433333	0.573333	-0.403897
EAS0001020	ACSM1	24.9067	27.91	-0.16425
EAS0001021	ERI2	0.0633333	0.04	0.662965
EAS0001022	RHOXF2B	0	0	NA
EAS0001023	RHOXF2	0.113333	0.0933333	0.280108
EAS0001024	ZBTB33	0.436667	0.51	-0.223965
EAS0001025	TMEM255A	0.263333	0.286667	-0.122484
EAS0001027	CLIC1	0.173333	0.22	-0.343954
EAS0001028	TEX13C	0.0333333	0	NA
EAS0001029	LAMP2	120.347	119.28	0.012844
EAS0001030	CUL4B	13.9967	12.5933	0.152423
EAS0001031	C1GALT1C1	8.27	9.39667	-0.184262
EAS0001033	RAB9B	0.07	0.136667	-0.965235
EAS0001034	PLP1	2.82333	1.27	1.15257
EAS0001035	GLRA4	0.00666667	0.0133333	-1
EAS0001036	MORF4L2	70.9867	64.6367	0.135195
EAS0001037	TCEAL3	6.00667	5.88333	0.0299308
EAS0001038	TCEAL4	12.1333	10.8633	0.159509
EAS0001041	KCNE5	5.28333	4.24667	0.315118
EAS0001042	ACSL4	3.69	3.03667	0.281132
EAS0001043	TMEM164	41.0167	44.81	-0.12761
EAS0001044	AMMECR1	0.613333	0.606667	0.0157673
EAS0001046	CHRDL1	15.84	17.6933	-0.159634
EAS0001047	PAK3	1.96	1.87333	0.065246
EAS0001048	CAPN6	0.14	0.0866667	0.691878
EAS0001051	PHKA1	7.17	7.20333	-0.00669155
EAS0001052	HDAC8	3.22	3.05	0.0782514
EAS0001053	CITED1	2.97	2.04667	0.537187
EAS0001054	RPS4X	2896.95	3059.45	-0.0787376
EAS0001055	ERCC6L	0.683333	0.763333	-0.159724
EAS0001056	PIN4	34.0167	31.8533	0.0947974
EAS0001057	NHSL2	0.146667	0.16	-0.125531
EAS0001058	RTL5	7.04333	5.94667	0.244177
EAS0001059	-	0	0	NA
EAS0001060	CXCR3	0.09	0.266667	-1.56704
EAS0001061	GCNA	0.613333	0.393333	0.640919
EAS0001062	OGT	36.2167	33.46	0.114216
EAS0001063	TAF1	1.83	1.85	-0.0156816
EAS0001064	RHOG	4.55667	4.41	0.0472002
EAS0001065	ITGB1BP2	60.33	56.8267	0.0863075
EAS0001066	NONO	7.00333	11.08	-0.661844
EAS0001067	ZMYM3	7.36333	7.1	0.05254
EAS0001068	GJB1	8.77	7.78667	0.171571
EAS0001069	NLGN3	0.366667	0.426667	-0.21864
EAS0001070	MED12	7.09	6.80667	0.0588372
EAS0001071	IL2RG	1.70667	3.81333	-1.15987
EAS0001072	FOXO4	0.58	0.223333	1.37685
EAS0001073	FOXO4	3.23	4.3	-0.412802
EAS0001074	SNX12	9.04	9.23667	-0.0310495
EAS0001075	SLC7A3	1.25	1.42333	-0.187345
EAS0001076	NHS	0.0166667	0	NA
EAS0001077	REPS2	0.95	0.94	0.0152668
EAS0001078	RBBP7	50.94	48.56	0.0690305
EAS0001079	TXLNG	6.29	5.92333	0.0866507
EAS0001080	SYAP1	14.37	13.7333	0.0653782
EAS0001081	CTPS2	4.41667	4.43	-0.00434874
EAS0001082	S100G	0.18	0.526667	-1.54889
EAS0001083	CTPS2	0	0.02	NA
EAS0001084	MAGEB4	0.0333333	0.0166667	1
EAS0001085	GRPR	0.37	0.333333	0.15056
EAS0001086	AP1S2	31.0067	27.0333	0.197839
EAS0001087	ZRSR2	11.1467	9.79667	0.186249
EAS0001088	CA5B	1.79	1.89667	-0.0835066
EAS0001089	CA5B	1.58333	1.04	0.606381
EAS0001090	TMEM27	0.18	0.333333	-0.888969
EAS0001091	BMX	0.79	0.636667	0.311314
EAS0001092	ACE2	0	0.00666667	NA
EAS0001093	SLAMF8	0.206667	0.16	0.369234
EAS0001094	ETV3	25.04	25.3333	-0.0168024
EAS0001095	ETV3L	0.0866667	0.13	-0.584963
EAS0001096	ARHGEF11	10.97	10.5533	0.0558648
EAS0001097	LRRC71	0.0533333	0.0166667	1.67807
EAS0001098	PEAR1	5.08	4.71667	0.107061
EAS0001099	NTRK1	0.0333333	0.03	0.152003
EAS0001100	INSRR	0.03	0.02	0.584963
EAS0001101	SH2D2A	0.23	0.683333	-1.57096
EAS0001102	PRCC	35.3267	32.9867	0.0988746
EAS0001103	HDGF	167.923	171.763	-0.0326194
EAS0001104	MRPL24	23.3067	21.6333	0.107487
EAS0001105	RRNAD1	7.76	6.87333	0.175047
EAS0001106	ISG20L2	14.39	15.0033	-0.0602165
EAS0001107	CRABP2	165.01	167.843	-0.0245618
EAS0001108	NES	0.5	0.556667	-0.154886
EAS0001109	NES	2.35667	2.67	-0.180092
EAS0001110	BCAN	0.186667	0.14	0.415037
EAS0001111	HAPLN2	0.06	0.09	-0.584963
EAS0001112	GPATCH4	10.48	8.11	0.369865
EAS0001113	NAXE	45.1433	46.47	-0.0417867
EAS0001114	TTC24	0.48	0.553333	-0.205114
EAS0001115	IQGAP3	2.11667	2.04667	0.0485179
EAS0001116	MEF2D	9.50333	10.2933	-0.115205
EAS0001117	RHBG	64.7533	67.29	-0.0554377
EAS0001118	GLMP	43.4267	45.9067	-0.0801225
EAS0001119	TMEM79	71.1	76.5967	-0.107432
EAS0001120	SMG5	16.8067	16.8	0.000572384
EAS0001121	PAQR6	27.4867	30.3867	-0.144706
EAS0001123	PMF1	11.7733	12.07	-0.0359028
EAS0001125	SEMA4A	23.7233	27.4467	-0.210324
EAS0001126	LMNA	183.323	156.23	0.230719
EAS0001127	-	0.08	0	NA
EAS0001128	MEX3A	0.28	0.216667	0.36995
EAS0001129	RAB25	156.993	181.797	-0.211622
EAS0001130	LAMTOR2	86.8267	86.02	0.0134661
EAS0001131	UBQLN4	26.5067	24.97	0.0861594
EAS0001132	-	0.0233333	0.05	-1.09954
EAS0001133	SSR2	292.197	301.08	-0.0432072
EAS0001134	ARHGEF2	9.86	10.0533	-0.0280144
EAS0001135	RXFP4	0.0133333	0.04	-1.58496
EAS0001136	KIAA0907	30.7867	27.6667	0.154157
EAS0001137	RIT1	25.6967	24.8567	0.0479484
EAS0001138	SYT11	3.94667	4.85333	-0.298341
EAS0001139	GON4L	6.57333	6.53667	0.00807002
EAS0001140	MSTO1	11.2867	9.2	0.294914
EAS0001141	DAP3	21.54	20.6833	0.0585495
EAS0001142	ASH1L	0.61	0.606667	0.0079052
EAS0001144	FMO5	0.01	0	NA
EAS0001148	ITM2A	24.03	25.45	-0.082829
EAS0001149	GPR174	0	0.123333	NA
EAS0001150	GPR174	0	0.0166667	NA
EAS0001151	GPR174	0.343333	1.01667	-1.56616
EAS0001153	RTL3	0.03	0	NA
EAS0001154	CYSLTR1	0.42	0.66	-0.652077
EAS0001155	FNDC3C1	0.01	0	NA
EAS0001156	TAF9B	1.72667	2.00333	-0.214413
EAS0001157	PGK1	130.78	128.13	0.0295336
EAS0001158	ATP7A	4.96	5.53333	-0.157809
EAS0001159	MAGT1	7.21333	7.66333	-0.087306
EAS0001160	PPP2R3B	32.73	21.0233	0.638622
EAS0001161	SMARCA1	2.38	2.3	0.0493277
EAS0001162	OCRL	7.32	7.11333	0.0413179
EAS0001163	SASH3	0.35	0.84	-1.26303
EAS0001164	ZDHHC9	27.1567	27.7933	-0.0334325
EAS0001167	UTP14A	17.2967	16.15	0.0989599
EAS0001168	BCORL1	1.34333	1.3	0.0473057
EAS0001169	BCORL1	0.01	0.0233333	-1.22239
EAS0001170	ELF4	2.91667	3.17667	-0.123193
EAS0001171	AIFM1	13.0167	12.7133	0.0340177
EAS0001172	RAB33A	0.09	0.0466667	0.947533
EAS0001173	ZNF280D	2.87333	2.98667	-0.0558109
EAS0001174	SLC25A14	5.32	4.88667	0.122576
EAS0001175	GPR119	0	0.0166667	NA
EAS0001176	RBMX2	8.29667	6.03	0.460374
EAS0001177	FSIP2	0.0633333	0.0266667	1.24793
EAS0001179	FSIP2	0	0.0133333	NA
EAS0001180	FSIP2	0.0266667	0.0866667	-1.70044
EAS0001181	ENOX2	5.69	5.89	-0.049839
EAS0001183	UBA5	8.99333	8.19333	0.134405
EAS0001184	IGSF1	0.00666667	0.00333333	1
EAS0001185	PRG3	0	0.08	NA
EAS0001186	SLC43A3	0.186667	0.4	-1.09954
EAS0001187	RTN4RL2	0.966667	1.37667	-0.510089
EAS0001188	SLC43A1	9.69333	9.65667	0.00546758
EAS0001189	TIMM10	28.3267	26.2967	0.107281
EAS0001190	SMTNL1	0.25	0.266667	-0.0931094
EAS0001191	UBE2L6	3.40333	4.65333	-0.451316
EAS0001192	SERPING1	34.0533	46.17	-0.43916
EAS0001193	YPEL4	3.71333	3.37333	0.13854
EAS0001194	CLP1	11.11	10.9	0.0275307
EAS0001195	ZDHHC5	35.2633	36.4967	-0.0495959
EAS0001196	MED19	23.48	21.4933	0.127543
EAS0001197	TMX2	44.62	42.66	0.0648065
EAS0001198	SELENOH	24.6667	20.9733	0.234007
EAS0001199	BTBD18	0.04	0.0566667	-0.5025
EAS0001200	CTNND1	42.6267	42.67	-0.00146587
EAS0001203	LPXN	1.87	2.48333	-0.40924
EAS0001204	ZFP91	14.8933	13.4233	0.149924
EAS0001205	CNTF	6.69333	5.78333	0.210824
EAS0001206	MPEG1	0.0133333	0	NA
EAS0001208	-	0.743333	0.476667	0.641029
EAS0001209	-	0.31	0.333333	-0.104697
EAS0001210	FAM111B	10.4833	9.15	0.196254
EAS0001211	FAM111A	1.84667	1.77667	0.0557504
EAS0001212	DTX4	0.11	0.14	-0.347923
EAS0001213	MPEG1	0.626667	1.54667	-1.30339
EAS0001214	-	23.4067	22.2067	0.0759266
EAS0001215	ZNF3	0.893333	1	-0.16273
EAS0001216	ZNF252	3.21	3.07	0.0643346
EAS0001217	ZNF250	12.0433	9.74667	0.305254
EAS0001218	ZNF34	5.73	4.36	0.394207
EAS0001219	RPL8	2826.13	2940.37	-0.0571699
EAS0001220	ZNF7	35.19	31.8467	0.144023
EAS0001221	COMMD5	14.0267	13.8367	0.0196758
EAS0001222	ARHGAP39	16.54	16.59	-0.00435465
EAS0001224	-	18.55	17.14	0.114052
EAS0001225	LRRC24	20.1867	17.73	0.18721
EAS0001226	LRRC14	17.7167	17.4767	0.0196771
EAS0001227	RECQL4	5.17	4.45667	0.214199
EAS0001228	MFSD3	13.8033	13.1767	0.0670312
EAS0001229	GPT	22.21	22.22	-0.000649424
EAS0001230	PPP1R16A	2.08333	1.96667	0.0831412
EAS0001231	FOXH1	0	0.0666667	NA
EAS0001232	KIFC2	18.41	17.5367	0.0701151
EAS0001233	CYHR1	10.17	8.07333	0.333083
EAS0001234	CYHR1-A	23.4833	23.17	0.0193792
EAS0001235	TONSL	17.94	15.9467	0.169925
EAS0001236	VPS28	116.847	114.72	0.0264996
EAS0001237	SLC39A4	1.10667	1.96	-0.824633
EAS0001238	CPSF1	22.7367	21.0667	0.110059
EAS0001239	ADCK5	26.2433	24.51	0.0985805
EAS0001240	SLC52A1	36.64	33.06	0.148333
EAS0001241	FBXL6	24.97	21.3667	0.224834
EAS0001242	TMEM249	8.12	7.79667	0.0586223
EAS0001243	SCRT1	0	0	NA
EAS0001244	DGAT1	15.36	16.1867	-0.0756277
EAS0001245	BOP1	28.1967	26.1267	0.110002
EAS0001246	MROH1	38.7267	35.16	0.139392
EAS0001248	HGH1	7.51667	7.54667	-0.00574652
EAS0001249	WDR97	3.1	2.56667	0.272372
EAS0001251	MAF1	56.99	58.81	-0.0453527
EAS0001252	SHARPIN	30.2167	29.9567	0.0124674
EAS0001253	CYC1	130.85	132.797	-0.021305
EAS0001254	GPAA1	61.3033	59.2833	0.048339
EAS0001255	EXOSC4	41.8733	39.6867	0.0773774
EAS0001256	OPLAH	23.2633	21.2333	0.131727
EAS0001257	SMPD5	3.43667	3.75333	-0.127162
EAS0001259	GRINA	21.8867	20.75	0.0769409
EAS0001260	PARP10	7.31	7.70333	-0.0756114
EAS0001262	PLEC	39.0533	38.01	0.0390667
EAS0001263	EPPK1	5.53667	5.16667	0.0997839
EAS0001264	EPPK1	9.58667	10.1533	-0.0828523
EAS0001265	PLEC	106.03	96.2033	0.140314
EAS0001266	NRBP2	49.0533	42.6367	0.202257
EAS0001267	PUF60	69.4333	70.5967	-0.0239716
EAS0001268	SCRIB	41.6133	39.29	0.0828837
EAS0001269	FAM83H	22.84	23.62	-0.0484463
EAS0001270	FAM83H	5.63667	6.40667	-0.184732
EAS0001271	MAPK15	3.50333	2.70667	0.372211
EAS0001272	CCDC166	0.0233333	0.04	-0.777608
EAS0001273	ZNF93	1.49667	1.31	0.192186
EAS0001274	TSTA3	27.73	27.1567	0.0301412
EAS0001275	PYCR3	22.3067	21.6533	0.0428858
EAS0001276	-	7.7	7.64667	0.0100275
EAS0001277	EEF1D	588.603	596.807	-0.0199679
EAS0001278	NAPRT	54.6767	51.2833	0.0924353
EAS0001279	MROH6	27.4467	28.9567	-0.0772646
EAS0001280	GSDMD	14.6233	17.0167	-0.218676
EAS0001281	ZC3H3	9.26	8.97	0.0459042
EAS0001282	MAFA	0	0.0133333	NA
EAS0001283	RHPN1	0.75	0.586667	0.35435
EAS0001285	ZNF696	5.56667	4.23333	0.39502
EAS0001286	GLI4	15.2133	15.04	0.0165317
EAS0001287	ZFP41	3.75	3.50333	0.0981623
EAS0001288	LY6H	0	0.0366667	NA
EAS0001289	LY6E	54.7933	51.55	0.0880279
EAS0001290	LY6I	0.0933333	0.18	-0.947533
EAS0001291	LY6I	22.7167	17.14	0.406384
EAS0001292	GML	16.2167	4.63333	1.80735
EAS0001298	SLC7A4	0	0.00666667	NA
EAS0001305	P2RX6	0	0.03	NA
EAS0001311	P2RX6	0.0233333	0	NA
EAS0001312	P2RX6	0	0.0166667	NA
EAS0001314	P2RX6	0	0.0166667	NA
EAS0001316	SLC7A4	0.0366667	0.04	-0.125531
EAS0001318	SLC7A4	0.193333	0.29	-0.584963
EAS0001319	TUBA3C	0	0	NA
EAS0001322	SLC7A4	0.02	0.02	0
EAS0001323	P2RX6	0.0166667	0.12	-2.848
EAS0001324	SLC2A11	3.73667	3.65	0.0338554
EAS0001325	MIF	191.303	174.19	0.1352
EAS0001326	CABIN1	25.6833	25.7167	-0.0018712
EAS0001327	SUSD2	43.5433	52.6667	-0.274438
EAS0001328	GGT5	2.75333	2.63	0.0661165
EAS0001329	GGT1	2.27	2.07667	0.128423
EAS0001330	LRRC75B	6.21333	5.77	0.106796
EAS0001331	SNRPD3	81.86	78.5533	0.0594862
EAS0001332	GUCD1	37.7067	37.9233	-0.00826616
EAS0001333	UPB1	0.106667	0.116667	-0.129283
EAS0001334	ADORA2A	0.213333	0.23	-0.108524
EAS0001335	SPECC1L	5.83	6.2	-0.0887723
EAS0001336	BCR	12.7133	12.66	0.00606494
EAS0001337	RAB36	2.03667	1.60333	0.345135
EAS0001339	GNAZ	1.43	1.14667	0.318569
EAS0001340	RSPH14	0.02	0	NA
EAS0001343	ARHGAP20	0	0	NA
EAS0001344	MUC2	0.04	0.0266667	0.584963
EAS0001346	MUC2	0.00333333	0	NA
EAS0001347	MUC2	0.0233333	0.0366667	-0.652077
EAS0001350	AP2A2	28.3433	28.3533	-0.000508917
EAS0001351	CHID1	31.3367	30.82	0.0239849
EAS0001352	TSPAN4	27.4667	28.5967	-0.0581652
EAS0001353	POLR2L	212.94	227.087	-0.092796
EAS0001354	CD151	29.8167	34.1267	-0.194781
EAS0001355	CRACR2B	27.58	24.96	0.144005
EAS0001356	PNPLA2	36.7667	41.1767	-0.163429
EAS0001357	RPLP2	1441.71	1441	0.000713996
EAS0001358	PIDD1	2.34333	2.16333	0.115306
EAS0001359	SLC25A22	9.85333	8.61333	0.19404
EAS0001360	CEND1	0	0.04	NA
EAS0001361	GATD1	53.43	51.5933	0.0504654
EAS0001362	TALDO1	118.447	119.64	-0.0144622
EAS0001363	EPS8L2	49.9233	49.8967	0.000770825
EAS0001364	TMEM80	18.0233	16.9033	0.0925581
EAS0001365	DEAF1	9.10667	8.4	0.116534
EAS0001369	CDHR5	0.00666667	0.0366667	-2.45943
EAS0001370	IRF7	7.43333	9.06	-0.285502
EAS0001371	PHRF1	17.6867	17.52	0.0136594
EAS0001372	RASSF7	47.7933	51.2967	-0.102056
EAS0001373	LMNTD2	0.453333	0.513333	-0.179324
EAS0001374	LMNTD2	1.49667	1.51333	-0.0159769
EAS0001375	LRRC56	1.1	1.03667	0.0855514
EAS0001376	HRAS	108.973	101.733	0.0991827
EAS0001377	USP6NL	0	0.02	NA
EAS0001378	USP6NL	0.273333	0.166667	0.713696
EAS0001380	-	0.15	0.293333	-0.967579
EAS0001382	OSBPL5	13.1167	12.13	0.112822
EAS0001383	TNFRSF22	7.09333	5.93667	0.256811
EAS0001384	CARS	18.4233	16.7767	0.135078
EAS0001385	CARS	20.7767	19.3333	0.103874
EAS0001386	NAP1L4	51.9867	52.53	-0.0149999
EAS0001387	PHLDA2	34.0133	33.57	0.0189279
EAS0001388	SLC22A18	0.27	0.513333	-0.926937
EAS0001389	CDKN1C	3.51333	2.76	0.348172
EAS0001390	KCNQ1	0.466667	0.766667	-0.716207
EAS0001392	KCNQ1	0.22	0.223333	-0.0216951
EAS0001394	TRPM5	0.07	0.04	0.807355
EAS0001395	TSSC4	14.4767	13.44	0.107196
EAS0001396	CD81	136.98	142.407	-0.0560514
EAS0001397	TSPAN32	0.09	0.153333	-0.768674
EAS0001398	ASCL2	5.18333	6.75333	-0.38172
EAS0001399	TH	0.02	0.01	1
EAS0001401	IGF2	10.21	12.2567	-0.263584
EAS0001403	-	5.50333	4.93333	0.157743
EAS0001404	-	0.0366667	0.0366667	0
EAS0001405	MRPL23	65.46	60.3233	0.117897
EAS0001406	TNNT3	0.06	0.116667	-0.959358
EAS0001408	PRR33	2.11333	2.01333	0.0699343
EAS0001409	LSP1	19.8167	28.0767	-0.502657
EAS0001410	TNNI2	2.32333	2.32667	-0.00206838
EAS0001411	SYT8	8.18	8.26333	-0.014623
EAS0001412	CTSD	369.68	390.72	-0.0798581
EAS0001413	IFITM10	0	0.15	NA
EAS0001416	FADS2P1	9.15333	6.69	0.452291
EAS0001417	FADS2P1	0.336667	0.143333	1.23195
EAS0001419	FADS2P1	0.01	0.01	0
EAS0001420	LRRC55	0.0533333	0.0166667	1.67807
EAS0001421	APLNR	0.336667	0.35	-0.056034
EAS0001422	TNKS1BP1	58.8433	59.2267	-0.00936792
EAS0001423	SSRP1	47.36	47.6267	-0.0081005
EAS0001424	P2RX3	0.0133333	0.0233333	-0.807355
EAS0001425	SLC43A3	0	0.01	NA
EAS0001427	SLC43A3	0	0.03	NA
EAS0001428	PRG3	0	0.0333333	NA
EAS0001429	PRG2	0	0	NA
EAS0001430	PRG2	0	0.0266667	NA
EAS0001431	SLC43A3	0	0.0266667	NA
EAS0001432	SLC43A3	0	0.0233333	NA
EAS0001434	ZC4H2	3.56333	3.47333	0.0369066
EAS0001435	ZC3H12B	0.00666667	0.0133333	-1
EAS0001436	LAS1L	17.3667	14.9367	0.217463
EAS0001437	MSN	34.15	33.35	0.0341988
EAS0001439	VSIG4	0.4	0.74	-0.887525
EAS0001441	GAPDH	0.0233333	0	NA
EAS0001445	LDOC1	7.81333	9.45667	-0.275394
EAS0001446	MAGEA10	0.02	0.02	0
EAS0001448	TMEM185A	6.24	6.53333	-0.0662732
EAS0001450	-	0	0.0533333	NA
EAS0001452	HSFX3	0.0433333	0.07	-0.691878
EAS0001453	CXORF40A	9.89	9.48333	0.0605763
EAS0001454	-	1.05	1.1	-0.0671142
EAS0001455	MTM1	6.87333	6.56333	0.0665812
EAS0001456	MTMR1	22.1	19.98	0.14549
EAS0001457	CD99L2	7.61667	7.14667	0.0918893
EAS0001458	HMGB3	14.44	13.7367	0.0720388
EAS0001459	GPR50	0	0	NA
EAS0001462	VMA21	32.9133	31.0333	0.0848535
EAS0001463	FABP6	0.52	0.8	-0.621488
EAS0001464	-	0.423333	0.21	1.0114
EAS0001465	PASD1	0	0.01	NA
EAS0001466	PRRG3	3.63333	3.41667	0.0887042
EAS0001467	FATE1	0.09	0	NA
EAS0001468	CNGA2	0.00666667	0	NA
EAS0001471	GABRE	0.156667	0.19	-0.278301
EAS0001472	GABRA3	2.5	2.19333	0.188803
EAS0001473	ALG13	21.98	19.1433	0.199349
EAS0001474	OTUD4	2.96667	2.61667	0.181113
EAS0001475	TRPC5	0.00666667	0	NA
EAS0001476	AMOT	3.56333	2.99	0.253082
EAS0001477	AMOT	0.0533333	0.0533333	0
EAS0001481	CLIC2	1.84	2.46	-0.418953
EAS0001482	PCBP2	5.00667	5.79333	-0.210543
EAS0001483	RAB39B	0.0766667	0.176667	-1.20436
EAS0001484	VBP1	16.66	15.51	0.10319
EAS0001486	RPL30	3.28667	3.28	0.00292933
EAS0001487	FUNDC2	16.8333	16.39	0.038505
EAS0001488	F8	0.03	0.05	-0.736966
EAS0001489	F8A1	1.80333	1.75	0.0433112
EAS0001490	F8	0.116667	0.0533333	1.12928
EAS0001493	MPP1	11.3167	12.48	-0.141169
EAS0001494	DKC1	28.6133	25.4967	0.166379
EAS0001495	GAB3	0.0233333	0.04	-0.777608
EAS0001496	H2AFB2	0.11	0.21	-0.932886
EAS0001497	F8A1	0.576667	0.56	0.0423108
EAS0001498	IKBKG	7.31333	7.69667	-0.0737046
EAS0001499	G6PD	57.1333	54.6767	0.0634074
EAS0001500	FAM3A	19.2633	18.32	0.0724379
EAS0001501	SLC10A3	50.33	51.2267	-0.0254764
EAS0001502	UBL4A	49.74	53.7533	-0.111948
EAS0001503	PLXNA3	40.9167	35.88	0.189509
EAS0001504	GDI1	55.9067	60.1833	-0.106344
EAS0001505	ATP6AP1	27.2167	28.9167	-0.0874109
EAS0001506	TAZ	14.12	12.66	0.157463
EAS0001507	EMD	58.65	56.7333	0.0479345
EAS0001508	FLNA	97.0467	91.3267	0.0876425
EAS0001513	MECP2	6.23333	7.21333	-0.210662
EAS0001514	IRAK1	39.8367	38.3467	0.0549958
EAS0001515	TMEM187	2.50333	2.12667	0.235256
EAS0001516	HCFC1	7.81	7.63	0.0336395
EAS0001517	RENBP	18.97	18.2067	0.0592529
EAS0001518	NAA10	45.61	44.2033	0.045195
EAS0001519	ARHGAP4	1.22667	2.13667	-0.800619
EAS0001520	AVPR2	0.0133333	0.0133333	0
EAS0001521	L1CAM	0.956667	0.71	0.430197
EAS0001522	PDZD4	3.24333	2.94	0.141661
EAS0001523	SSR4	838.16	897.477	-0.0986488
EAS0001524	IDH3G	66.8433	65.9033	0.0204322
EAS0001525	SRPK3	0.43	0.373333	0.203872
EAS0001526	PLXNB3	8.3	7.78	0.0933412
EAS0001527	ABCD1	5.45	5.9	-0.114459
EAS0001528	BCAP31	149.06	145.077	0.0390777
EAS0001529	SLC6A8	21.05	18.63	0.176193
EAS0001530	PNCK	0.08	0.123333	-0.624491
EAS0001531	DUSP9	0.4	0.32	0.321928
EAS0001532	FAM58B	20.6	18.73	0.137293
EAS0001533	ATP2B3	0.0866667	0.0866667	0
EAS0001534	BGN	51.33	43.0467	0.253901
EAS0001536	HAUS7	1.76667	2.13333	-0.27208
EAS0001537	TREX2	16.0767	17.7167	-0.140139
EAS0001538	ZFP92	0.01	0.0533333	-2.41504
EAS0001539	ZNF275	0.273333	0.333333	-0.286304
EAS0001542	ZNF185	55.62	59.5533	-0.0985785
EAS0001543	NLRP12	4.63667	3.8	0.287089
EAS0001544	MID2	11.08	12.1533	-0.133394
EAS0001545	NCBP2	0.0833333	0.02	2.05889
EAS0001546	-	0.0366667	0	NA
EAS0001547	TSC22D3	71.6567	85.33	-0.251952
EAS0001548	PRPS1	8.84667	8.08667	0.129589
EAS0001549	FRMPD3	0.263333	0.186667	0.496426
EAS0001550	FRMPD3	0.0733333	0.0966667	-0.398549
EAS0001551	PIH1D3	0.103333	0.1	0.0473057
EAS0001552	NUP62	1	0.986667	0.0193653
EAS0001553	RBM41	1.96333	1.59333	0.301257
EAS0001554	MORC4	14.9567	13.2867	0.170809
EAS0001555	CLDN2	0.913333	0.653333	0.483322
EAS0001557	TBC1D8B	2.42	2.2	0.137504
EAS0001558	RNF128	6.55	7.07	-0.110215
EAS0001559	CXORF57	0.0766667	0.103333	-0.430634
EAS0001560	FBXL21	0.0533333	0.04	0.415037
EAS0001562	FBXL21	0.0233333	0.07	-1.58496
EAS0001563	MUM1L1	0.163333	0.24	-0.555215
EAS0001568	IL1RAPL2	0.07	0.0533333	0.392317
EAS0001569	EIF1AY	7.32	7.82667	-0.0965544
EAS0001571	ZFX	5.19	4.43667	0.226258
EAS0001572	EIF2S3Y	30.21	30.4267	-0.0103101
EAS0001573	MBTPS2	0	0.04	NA
EAS0001575	TMSB4X	244.913	320.387	-0.387543
EAS0001576	OFD1	12.6667	12.2133	0.0525799
EAS0001577	GPM6B	6.35	4.31333	0.557953
EAS0001578	LONRF3	0.72	0.87	-0.273018
EAS0001580	IL13RA1	6.93667	8.07	-0.218326
EAS0001581	DOCK11	2.28667	2.21333	0.0470253
EAS0001582	RBBP8	0.0333333	0.0233333	0.514573
EAS0001584	WDR44	4.05333	3.95667	0.0348233
EAS0001585	WDR44	0.303333	0.353333	-0.220126
EAS0001586	KLHL13	0.16	0.113333	0.4975
EAS0001588	SLC6A14	13.6167	21.1267	-0.633692
EAS0001591	HPRT1	22.1267	23.1167	-0.0631473
EAS0001592	PHF6	3.09	2.76	0.162939
EAS0001593	CCDC160	0.143333	0.11	0.381871
EAS0001595	GPC3	4.92	4.87667	0.012763
EAS0001596	GPC4	9.06333	9.6	-0.0829927
EAS0001598	HS6ST2	0.05	0.0466667	0.0995357
EAS0001600	MBNL3	0.283333	0.496667	-0.809778
EAS0001601	RAP2C	24.27	20.6	0.23653
EAS0001602	FRMD7	0.06	0.0333333	0.847997
EAS0001603	STK26	4.85	4.61333	0.0721752
EAS0001604	NBPF6	0.03	0.08	-1.41504
EAS0001605	IGLC6	4.15333	13.2467	-1.67329
EAS0001606	IGLC7	5.86667	23.6067	-2.00858
EAS0001610	-	0.126667	1.07	-3.0785
EAS0001612	ZNF280B	0.16	0.146667	0.125531
EAS0001613	-	0	0.04	NA
EAS0001615	CA15	0.0966667	0.0466667	1.05063
EAS0001616	DGCR2	44.3167	46.9333	-0.0827636
EAS0001617	TSSK1B	0.12	0.07	0.777608
EAS0001619	DGCR14	13.2333	13.31	-0.00833406
EAS0001621	SLC25A1	61.5667	56.84	0.115243
EAS0001622	CLTCL1	0.00666667	0.00666667	0
EAS0001623	HIRA	10.0333	9.95667	0.0110662
EAS0001624	C22ORF39	6.10667	7.59667	-0.314981
EAS0001625	UFD1	42.08	40.5867	0.0521288
EAS0001626	CDC45	1.78667	1.6	0.159199
EAS0001627	CLDN5	4.56333	5.60333	-0.296197
EAS0001628	43348	54.4333	58.13	-0.0947925
EAS0001629	GP1BB	1.28667	1.01333	0.34453
EAS0001630	TBX1	13.68	11.9533	0.194655
EAS0001631	GNB1L	17.8533	19.5267	-0.129252
EAS0001632	TXNRD2	10.92	10.41	0.0690028
EAS0001633	COMT	14.6467	17.5467	-0.260625
EAS0001634	COMT	18.8333	19.1133	-0.021291
EAS0001635	ARVCF	2.90333	2.68333	0.113684
EAS0001636	TANGO2	10.6133	9.40667	0.174122
EAS0001637	DGCR8	20.93	19.26	0.119965
EAS0001638	TRMT2A	26.37	25.4067	0.0536905
EAS0001639	RANBP1	59.1133	53.8533	0.134448
EAS0001640	ZDHHC8	10.6533	10.28	0.0514646
EAS0001642	RTN4R	20.4267	19.8067	0.0444677
EAS0001643	PRODH	12.7067	13.5867	-0.0966059
EAS0001644	DGCR6	15.68	14.97	0.0668513
EAS0001645	RPL7A	0	0.0233333	NA
EAS0001648	PDILT	0.0166667	0	NA
EAS0001649	ACSM1	0.87	1.10667	-0.347133
EAS0001650	ACSM2A	0.37	0.0866667	2.09398
EAS0001651	PDILT	0.08	0.0533333	0.584963
EAS0001653	ERI2	2.66	2.73667	-0.0409935
EAS0001654	ACSM3	20.2933	24.0033	-0.242229
EAS0001656	TRIP11	0.146667	0.04	1.87447
EAS0001657	TRIP11	0.0133333	0	NA
EAS0001658	TRIP11	0.0166667	0	NA
EAS0001660	TRIP11	0	0.0733333	NA
EAS0001661	THUMPD1	1.19333	1.33667	-0.163643
EAS0001662	ACSM4	0	0.02	NA
EAS0001663	-	0.0466667	0.0466667	0
EAS0001664	METTL9	90.5633	90.3867	0.00281709
EAS0001665	OTOA	0.556667	0.526667	0.0799235
EAS0001666	HS3ST2	0.213333	0.0666667	1.67807
EAS0001668	HS3ST2	0.423333	0.333333	0.344828
EAS0001669	USP31	5.28	5.01333	0.0747678
EAS0001670	SCNN1G	4.59333	4.51	0.026414
EAS0001672	SCNN1B	5.54333	7.78333	-0.489634
EAS0001673	COG7	10.38	9.39333	0.144097
EAS0001674	GGA2	6.87667	7.46	-0.117466
EAS0001675	EARS2	5.23667	4.95	0.0812202
EAS0001676	UBFD1	15.1233	15.5367	-0.0389009
EAS0001677	NDUFAB1	65.8733	64.11	0.0391451
EAS0001678	PALB2	4.19333	3.50667	0.257997
EAS0001679	DCTN5	10.8467	10.74	0.0142578
EAS0001680	PLK1	7.6	8.05333	-0.0835866
EAS0001681	ERN2	0.0233333	0.0566667	-1.28011
EAS0001682	CHP2	0.956667	0.776667	0.300721
EAS0001684	PRKCB	0.02	0.0533333	-1.41504
EAS0001686	CACNG3	0.136667	0.0933333	0.550197
EAS0001687	RBBP6	10.35	11.33	-0.130517
EAS0001688	RBBP6	25.4333	20.2567	0.328324
EAS0001689	TNRC6A	9.35	7.75667	0.26953
EAS0001690	SLC5A11	0	0.00666667	NA
EAS0001691	ARHGAP17	10.6	9.24667	0.197059
EAS0001692	TRIP11	0.19	0.06	1.66297
EAS0001694	FTH1	0.06	0	NA
EAS0001696	LANCL3	0.266667	0.206667	0.367732
EAS0001697	XK	0.196667	0.236667	-0.267104
EAS0001698	CYBB	1.62333	2.85333	-0.813689
EAS0001699	DYNLT3	2.14333	2.43333	-0.183078
EAS0001700	HYPM	0.113333	0.0566667	1
EAS0001701	H2AFB1	0.0533333	0.0533333	0
EAS0001702	SYTL5	0.503333	0.573333	-0.18786
EAS0001703	SRPX	6.21	7.21667	-0.216739
EAS0001704	RPGR	2.03	2	0.0214797
EAS0001707	MID1IP1	22.4567	27.52	-0.293337
EAS0001709	BCOR	3.00333	3.25667	-0.116831
EAS0001710	KCNMA1	16.5133	14.1167	0.226232
EAS0001712	KCNMA1	0	0.0566667	NA
EAS0001713	DLG5	21.3	21.3267	-0.00180506
EAS0001714	IFT74	0.136667	0.153333	-0.16601
EAS0001715	POLR3A	9.62667	8.88333	0.115935
EAS0001716	RPS24	1464.9	1481.21	-0.0159707
EAS0001717	ZMIZ1	24.3933	22.2267	0.134195
EAS0001718	PPIF	25.3	30.1433	-0.252702
EAS0001719	ZCCHC24	0.356667	0.506667	-0.506461
EAS0001720	ANXA11	38.1667	39.85	-0.0622665
EAS0001721	PLAC9	167	174.543	-0.0637372
EAS0001722	TMEM254	161.287	183.5	-0.186153
EAS0001723	-	5.25667	5.44333	-0.0503421
EAS0001725	ATRX	8.69333	7.96667	0.125933
EAS0001726	FGF16	0	0.04	NA
EAS0001727	PBDC1	5.66667	5.13	0.143542
EAS0001728	MAGEE2	0.956667	1.26667	-0.404949
EAS0001729	ZDHHC15	1.53333	1.48333	0.0478285
EAS0001730	UPRT	8.78	7.88	0.156025
EAS0001731	ABCB7	6.71667	6.73	-0.00286107
EAS0001733	RLIM	6.27667	5.63667	0.155156
EAS0001734	SLC16A2	2.57	3.03	-0.237549
EAS0001735	-	0.86	1.01333	-0.2367
EAS0001736	CHIC1	0.0666667	0	NA
EAS0001737	CDX4	0.0166667	0	NA
EAS0001738	SEC61G	151.313	138.67	0.125883
EAS0001739	EGFR	18.4733	17.8033	0.0532968
EAS0001740	LANCL2	6.97333	6.75333	0.0462487
EAS0001741	VOPP1	8.8	7.61333	0.208975
EAS0001743	CYP4F2	1.79333	1.95667	-0.125754
EAS0001744	CYP4F3	4.22667	3.80333	0.152256
EAS0001745	CYP4F22	233.853	215.327	0.119077
EAS0001746	PGLYRP2	15.5533	17.6567	-0.182989
EAS0001747	RASAL3	0.153333	0.33	-1.10579
EAS0001748	RASAL3	2.93333	3.76667	-0.360747
EAS0001749	WIZ	14.3767	13.48	0.0929087
EAS0001750	AKAP8L	44.4667	39.6233	0.166374
EAS0001751	AKAP8	19.3067	17.01	0.182716
EAS0001752	BRD4	32.26	29.7133	0.118636
EAS0001753	EPHX3	72.06	75.3167	-0.0637705
EAS0001754	NOTCH3	53.83	48.7533	0.14291
EAS0001756	ILVBL	49.6067	46.5067	0.0930965
EAS0001757	SYDE1	3.90333	3.88	0.00865002
EAS0001758	CASP14	78.5567	87.6233	-0.157581
EAS0001759	CCDC105	20.4233	23.38	-0.195057
EAS0001760	SLC1A6	3.58333	4.59333	-0.358239
EAS0001762	RALGDS	0.02	0	NA
EAS0001763	MAOB	0.223333	0.27	-0.273761
EAS0001764	MAOA	5.15333	5.39667	-0.0665627
EAS0001765	-	0	0.0333333	NA
EAS0001767	CASK	13.5967	12.7067	0.0976674
EAS0001768	GPR34	0.37	0.95	-1.3604
EAS0001769	NYX	0.0933333	0.2	-1.09954
EAS0001771	DDX3X	60.26	55.1267	0.12845
EAS0001772	USP9X	7.81333	7.58667	0.042472
EAS0001773	-	0.0766667	0.0266667	1.52356
EAS0001776	MED14	4.94	4.64333	0.0893502
EAS0001777	CXORF38	4.80667	4.7	0.032376
EAS0001778	-	0	0	NA
EAS0001779	ATP6AP2	57.6267	54.0133	0.093421
EAS0001789	PIGG	5.83	5.5	0.0840643
EAS0001790	PDE6B	0.06	0.05	0.263034
EAS0001791	MYL5	0.04	0.0833333	-1.05889
EAS0001792	MFSD7	23.43	23.8267	-0.0242202
EAS0001794	PCGF3	7.69667	7.63333	0.0119206
EAS0001795	CPLX1	0.01	0	NA
EAS0001796	GAK	17.6967	17.0267	0.0556816
EAS0001797	TMEM175	13.3167	12.17	0.129904
EAS0001798	DGKQ	15.6533	14.1733	0.143291
EAS0001799	IDUA	10.1467	9.55333	0.0869297
EAS0001800	SLC26A1	0.14	0.0966667	0.534336
EAS0001801	FGFRL1	1.8	1.94667	-0.113009
EAS0001802	TMED11	2.02667	2.35333	-0.215597
EAS0001803	SPON2	33.1567	28.2733	0.229857
EAS0001804	CTBP2	58.1133	54.57	0.0907612
EAS0001805	MAEA	31.9767	29.7533	0.103968
EAS0001806	UVSSA	8.31	7.6	0.128849
EAS0001807	NKX1-1	0	0.0133333	NA
EAS0001808	-	0.0533333	0.146667	-1.45943
EAS0001809	FAM53A	0.08	0.0633333	0.337035
EAS0001810	SLBP	31.0367	29.7233	0.0623777
EAS0001811	TMEM129	12.81	14.1267	-0.141151
EAS0001812	TACC3	6.39333	6.41	-0.00375604
EAS0001813	FGFR3	49.49	51.54	-0.0585555
EAS0001814	LETM1	20.3967	18.94	0.106897
EAS0001815	NSD2	9.75333	9.25	0.076442
EAS0001816	NELFA	25.15	24.8333	0.0182805
EAS0001818	NAT8L	0.326667	0.186667	0.807355
EAS0001819	POLN	0.903333	0.693333	0.381709
EAS0001820	HAUS3	7.22667	7.16333	0.0126993
EAS0001821	MXD4	22.24	22.4833	-0.0156992
EAS0001822	ZFYVE28	0.37	0.396667	-0.100402
EAS0001823	FAM193A	6.34333	6.58	-0.0528464
EAS0001824	TNIP2	8.01	7.58	0.0796044
EAS0001825	SH3BP2	17.1133	16.8033	0.0263733
EAS0001826	ADD1	29.0567	30.1133	-0.0515332
EAS0001827	MFSD10	36.6033	33.5167	0.127096
EAS0001828	NOP14	25.25	24.08	0.068448
EAS0001829	GRK4	0.23	0.273333	-0.249028
EAS0001830	HTT	13.9467	12.8567	0.117404
EAS0001831	MSANTD1	0.04	0.04	0
EAS0001832	RGS12	18.7667	18.5667	0.0154576
EAS0001833	HGFAC	0.04	0	NA
EAS0001834	DOK7	0.0566667	0.04	0.5025
EAS0001835	LRPAP1	54.5367	51.6233	0.0792032
EAS0001837	ADRA2C	0.703333	0.71	-0.0136104
EAS0001838	HMX1	0.06	0.0133333	2.16993
EAS0001839	SPATA31D1	0	0.0233333	NA
EAS0001841	SPATA31D1	0.11	0.13	-0.241008
EAS0001842	RALGDS	2.77667	2.71	0.0350611
EAS0001843	ST6GAL2	0.863333	0.876667	-0.0221107
EAS0001848	SULT1C4	36.6	59.7767	-0.707739
EAS0001849	SULT1C4	8.73	8.44	0.0487387
EAS0001850	GCC2	12.3	10.5967	0.215048
EAS0001851	LIMS1	14.9	13.7567	0.115181
EAS0001852	RANBP2	0.0166667	0.01	0.736966
EAS0001853	RANBP2	7.76333	6.93333	0.163127
EAS0001854	CCDC138	4.06667	3.53	0.204179
EAS0001855	EDAR	0.283333	0.233333	0.280108
EAS0001856	SH3RF3	0.0633333	0.0333333	0.925999
EAS0001857	43353	16.64	15.81	0.0738181
EAS0001858	SH3RF3	0.323333	0.0866667	1.89947
EAS0001859	SOWAHC	4.57	4.74333	-0.0537071
EAS0001860	CENPE	87.4433	81.23	0.106336
EAS0001861	SLC9B1	0.0666667	0.0866667	-0.378512
EAS0001862	UBE2D3	73.34	74	-0.012925
EAS0001863	CISD2	26.1	23.3767	0.158981
EAS0001864	MANBA	7.22	6.64333	0.120092
EAS0001865	NFKB1	17.8767	18.2433	-0.0292916
EAS0001867	SLC39A8	15.0367	12.7133	0.242142
EAS0001868	BANK1	1.81333	2.13	-0.232209
EAS0001872	PPP3CA	20.9633	18.93	0.147194
EAS0001873	EMCN	2.48333	1.75	0.504923
EAS0001874	DDIT4L	0.883333	0.63	0.487606
EAS0001876	DNAJB14	4.55667	4.26667	0.0948694
EAS0001877	LAMTOR3	40.0933	39.53	0.0204144
EAS0001878	-	0.02	0.0233333	-0.222392
EAS0001879	MTTP	0.01	0.00666667	0.584963
EAS0001881	ADH1	52.19	53.9733	-0.0484734
EAS0001884	KCNK9	0.0166667	0.0366667	-1.1375
EAS0001885	TRAPPC9	8.68333	8.08	0.103894
EAS0001886	TRAPPC9	3.35667	3.56	-0.084848
EAS0001887	CHRAC1	12.4167	12.38	0.00426661
EAS0001888	PTK2	35.54	32.49	0.129448
EAS0001890	DENND3	1.84667	2.01667	-0.127049
EAS0001891	SLC45A4	2.75	3.72333	-0.437163
EAS0001893	GPR20	0.02	0.01	1
EAS0001894	F5	0	0.0233333	NA
EAS0001895	PTP4A3	1.72667	1.86667	-0.112475
EAS0001900	-	0	0.06	NA
EAS0001902	SPRR3	0	0.03	NA
EAS0001903	TSNARE1	38.5933	33.6933	0.195888
EAS0001904	BAI1	0.816667	0.67	0.285586
EAS0001905	MROH5	1.14333	1.35333	-0.243271
EAS0001906	PSCA	3.09	4.41333	-0.514262
EAS0001907	THEM6	0.08	0.183333	-1.1964
EAS0001908	LYPD2	0.08	0.153333	-0.938599
EAS0001909	LYNX1	15.8667	16.2667	-0.0359196
EAS0001910	LY6D	669.337	625.29	0.0982066
EAS0001911	-	40.9433	60.4433	-0.561955
EAS0001918	-	0	0	NA
EAS0001919	-	0.08	0	NA
EAS0001923	-	0.0633333	0	NA
EAS0001924	TCRA	0.06	0.126667	-1.078
EAS0001925	-	0	0.0966667	NA
EAS0001927	-	0	0.0633333	NA
EAS0001936	-	0	0.0566667	NA
EAS0001940	-	0.0566667	0	NA
EAS0001941	-	0	0.05	NA
EAS0001949	-	0	0	NA
EAS0001957	-	0	0.0433333	NA
EAS0001960	TRDC	0.863333	1.12333	-0.379796
EAS0001961	IGKV3-15	0	0.0433333	NA
EAS0001962	TCRA	3.61333	9.21333	-1.35039
EAS0001963	DAD1	185.177	180.147	0.0397304
EAS0001964	ABHD4	21.1033	24.4	-0.20941
EAS0001965	OXA1L	63.0667	65.9633	-0.0647866
EAS0001966	MRPL52	100.037	101.46	-0.0203822
EAS0001967	MMP14	37.6867	44.51	-0.240075
EAS0001968	LRP10	91.0933	115	-0.336216
EAS0001970	HAUS4	23.3033	22.0733	0.0782318
EAS0001971	AJUBA	29.0033	29.5067	-0.0248222
EAS0001972	PSMB5	172.523	167.3	0.0443541
EAS0001974	CDH24	5.42667	4.29333	0.337968
EAS0001975	ACIN1	105.67	89.51	0.239445
EAS0001977	CEBPE	0.0533333	0.02	1.41504
EAS0001978	SLC7A8	51.5933	48.5433	0.0879115
EAS0001980	BCL2L2	7.54	7.80667	-0.0501421
EAS0001981	HOMEZ	4.6	4.88333	-0.0862324
EAS0001982	PPP1R3E	0.263333	0.416667	-0.662004
EAS0001983	PABPN1	129.553	115.783	0.162119
EAS0001984	SLC22A17	34.1267	28.67	0.251358
EAS0001985	EFS	27.5933	28.24	-0.0334203
EAS0001986	IL25	1.12	0.836667	0.420774
EAS0001987	CMTM5	1.6	1.58667	0.0120728
EAS0001988	MYH7	0.0466667	0.03	0.63743
EAS0001989	NGDN	54.7133	51.2567	0.0941528
EAS0001990	ZFHX2	0.313333	0.366667	-0.226771
EAS0001991	THTPA	6.31667	7.05	-0.15846
EAS0001992	AP1G2	26.61	24.8367	0.0994969
EAS0001993	JPH4	0	0	NA
EAS0001995	DHRS2	268.987	189.687	0.503916
EAS0001996	DHRS2	0.02	0.02	0
EAS0001999	DHRS4	50.1133	41.1733	0.283484
EAS0002000	CARMIL3	2.96	2.20333	0.425909
EAS0002001	CPNE6	0.91	1.39	-0.611146
EAS0002002	NRL	0	0.0166667	NA
EAS0002003	PCK2	15.43	11.4467	0.430811
EAS0002004	DCAF11	26.57	26.07	0.0274076
EAS0002005	FITM1	0.0166667	0	NA
EAS0002006	PSME1	140.997	137.793	0.033155
EAS0002007	EMC9	15.4967	12.2933	0.334082
EAS0002008	PSME2	57.06	54.6867	0.0612906
EAS0002009	RNF31	22.94	20.53	0.160132
EAS0002010	IRF9	14.6133	16.7433	-0.196301
EAS0002011	REC8	0.333333	0.403333	-0.275007
EAS0002012	IPO4	22.3767	19.4867	0.199508
EAS0002013	TM9SF1	0	0.833333	NA
EAS0002014	TSSK4	0.13	0.143333	-0.140863
EAS0002015	CHMP4A	4.78333	9.25	-0.951437
EAS0002016	MDP1	52.4567	46.4233	0.176276
EAS0002017	NEDD8	78.5967	77.1433	0.0269266
EAS0002018	GMPR2	14.9867	13.89	0.109633
EAS0002019	TINF2	22.11	21.6067	0.0332225
EAS0002020	TGM1	16.3367	21.3967	-0.389272
EAS0002021	RABGGTA	18.9	17.23	0.133464
EAS0002022	DHRS1	22.3933	20.0833	0.157071
EAS0002023	NOP9	12.3433	12.2867	0.00663848
EAS0002024	CIDEB	1.75333	1.48667	0.238019
EAS0002025	LTB4R2	2.44333	2.99667	-0.294508
EAS0002026	LTB4R	34.6867	34.9767	-0.0120116
EAS0002027	ADCY4	2.21667	1.64333	0.431767
EAS0002028	RIPK3	4.84333	5.05	-0.0602831
EAS0002029	NFATC4	6.08	5.10333	0.252631
EAS0002030	NYNRIN	3.30667	3.18	0.0563509
EAS0002031	CBLN3	0.236667	0.416667	-0.816037
EAS0002032	KHNYN	7.58667	8.04333	-0.0843274
EAS0002033	SDR39U1	10.7067	11.0733	-0.0485802
EAS0002034	GZMB	1.53333	3.44667	-1.16853
EAS0002035	GZMB	0.00666667	0.0133333	-1
EAS0002036	FAM78B	1.16667	0.74	0.656795
EAS0002037	UCK2	6.29333	6.48333	-0.0429114
EAS0002038	TMCO1	46.99	46.8567	0.00409944
EAS0002039	ALDH9A1	5.44667	5.74333	-0.0765147
EAS0002040	MGST3	249.707	249.863	-0.000904867
EAS0002041	LRRC52	0.0666667	0.0333333	1
EAS0002042	RXRG	2.56333	1.58667	0.692022
EAS0002043	LMX1A	0	0.09	NA
EAS0002044	LMX1A	0.06	0.0366667	0.710493
EAS0002045	PBX1	5.8	6.16333	-0.0876579
EAS0002049	NUF2	4.3	4.08333	0.0745893
EAS0002050	RGS5	6.11	4.93333	0.30861
EAS0002051	RGS4	1.14667	0.696667	0.718906
EAS0002052	CCDC190	3.28333	2.72667	0.268023
EAS0002053	ZDHHC19	0.286667	0.276667	0.0512253
EAS0002055	HSD17B7	6.48667	4.53	0.517966
EAS0002056	DDR2	6.04	5.91333	0.0305769
EAS0002058	UAP1	19.64	18.8267	0.0610173
EAS0002059	UHMK1	10.1433	9.71	0.0629886
EAS0002060	SLAMF6	0.0566667	0	NA
EAS0002061	C1ORF226	0	0.08	NA
EAS0002062	SPATA46	0.02	0	NA
EAS0002063	NOS1AP	4.88	5.85333	-0.262377
EAS0002067	CHMP1B	8.46	7.97	0.0860779
EAS0002070	-	0.1	0.12	-0.263034
EAS0002071	BRWD3	1.78	1.35333	0.39536
EAS0002073	HMGN5	4.10333	3.46667	0.243247
EAS0002074	SH3BGRL	39.95	40.0067	-0.00204493
EAS0002075	CXORF21	0.103333	0.0333333	1.63227
EAS0002077	POU3F4	0.0433333	0.0666667	-0.621488
EAS0002078	RPS6KA6	2.05333	1.77333	0.211504
EAS0002079	THSD1	25.6967	24.11	0.0919496
EAS0002080	THSD1	23.3733	20.4033	0.196059
EAS0002081	CKAP2	3.69	3.03333	0.282717
EAS0002082	NEK3	9.53	8.52	0.161623
EAS0002083	NEK5	0.04	0.0833333	-1.05889
EAS0002084	ALG11	3.43333	3.37667	0.0240102
EAS0002085	ATP7B	0.09	0.123333	-0.454566
EAS0002086	CCDC70	0.04	0.02	1
EAS0002088	WDFY2	6.63667	6.29	0.0773988
EAS0002089	INTS6	0.0333333	0.0733333	-1.1375
EAS0002090	INTS6	7.49333	6.78667	0.142904
EAS0002091	SERPINE3	0	0.04	NA
EAS0002092	FAM124A	8.45333	7.92667	0.092806
EAS0002094	GUCY1B2	0	0.00333333	NA
EAS0002095	RNASEH2B	7.13333	7.13333	0
EAS0002096	DLEU7	0.17	0.116667	0.543142
EAS0002098	KCNRG	1.45667	1.31	0.153104
EAS0002099	TRIM13	33.34	29.07	0.197723
EAS0002100	SPRYD7	8.19333	8.26333	-0.0122734
EAS0002101	KPNA3	13.53	12.9633	0.0617251
EAS0002102	EBPL	25.74	25.2033	0.0303975
EAS0002103	ARL11	0.17	0.12	0.5025
EAS0002104	RCBTB1	6.78667	5.39	0.332418
EAS0002105	SETDB2	21.87	20.4667	0.0956771
EAS0002106	CAB39L	10.66	9.29667	0.197422
EAS0002107	CDADC1	3.94667	3.34667	0.23791
EAS0002108	MLNR	1.01	1.17	-0.212153
EAS0002109	FNDC3A	5.99667	5.37667	0.157449
EAS0002110	CYSLTR2	0.353333	0.343333	0.0414199
EAS0002111	RCBTB2	23.14	20.73	0.158669
EAS0002112	RB1	8.71667	7.98333	0.126785
EAS0002113	ITM2B	446.85	484.7	-0.117301
EAS0002114	MBD3L1	0	0	NA
EAS0002117	ZNF317	3.91333	3.92333	-0.00368191
EAS0002120	ZNF266	2.56667	2.8	-0.125531
EAS0002122	ZNF699	0.156667	0.243333	-0.635236
EAS0002123	ZNF177	4.20333	3.82333	0.136703
EAS0002124	ZNF426	3.06333	2.27	0.43241
EAS0002125	ZNF266	0.24	0.193333	0.311944
EAS0002126	ZNF180	5	3.86667	0.370838
EAS0002127	ZKSCAN7	0.173333	0.186667	-0.106915
EAS0002128	ZNF180	4.97	4.53333	0.132674
EAS0002130	ZFP26	2.01	1.75667	0.194355
EAS0002131	ZNF433	0.09	0.116667	-0.374396
EAS0002132	ZNF426	0.93	0.87	0.0962153
EAS0002134	ZNF846	4.78	4.82333	-0.0130199
EAS0002135	ZFP26	0.0133333	0.0133333	0
EAS0002136	FBXL12	4.36	3.97	0.135189
EAS0002137	PIN1	61.0467	62.7267	-0.0391664
EAS0002138	OLFM2	6.18667	5.14333	0.266459
EAS0002139	COL5A3	49.2167	38.5233	0.353414
EAS0002140	RDH8	0.116667	0.113333	0.0418202
EAS0002141	C3	0.0133333	0	NA
EAS0002143	RYDEN	11.86	12.1033	-0.0293004
EAS0002144	ANGPTL6	1.85	2.03667	-0.138685
EAS0002145	PPAN	46.4233	41.41	0.164871
EAS0002146	P2RY11	7.88333	8.92667	-0.179316
EAS0002147	DNMT1	244.11	245.86	-0.0103056
EAS0002149	S1PR2	4.68667	4.2	0.158173
EAS0002151	MRPL4	22.02	22.0467	-0.00174608
EAS0002152	ICAM1	6.44333	6.92	-0.102965
EAS0002153	ICAM4	0.256667	0.246667	0.0573332
EAS0002154	ICAM5	0.0966667	0.11	-0.186413
EAS0002155	ZGLP1	10.8633	9.08	0.258703
EAS0002156	FDX2	20.3667	19.1967	0.0853541
EAS0002157	RAVER1	16.43	15.6267	0.0723224
EAS0002158	ICAM3	6.73333	7.64	-0.182252
EAS0002159	TYK2	19.6333	18.4733	0.0878609
EAS0002160	RNF113A	0.0466667	0.12	-1.36257
EAS0002161	CDC37	88	89.41	-0.0229327
EAS0002163	PDE4A	1.61333	1.62333	-0.00891472
EAS0002164	S1PR5	9.94	9.56333	0.0557323
EAS0002165	ATG4D	20.86	20.41	0.031463
EAS0002166	KRI1	7.99333	7.97	0.00421753
EAS0002167	CDKN2D	5.86667	7.99	-0.445654
EAS0002168	AP1M2	42.33	44.6133	-0.0757945
EAS0002169	SLC44A2	73.1133	77.5633	-0.0852403
EAS0002170	ILF3	26.33	24.3867	0.110615
EAS0002171	QTRT1	20.0833	19.1167	0.0711678
EAS0002172	DNM2	67.27	68.86	-0.0337029
EAS0002173	TMED1	9.90667	9.45333	0.0675766
EAS0002174	HIDE1	3.44667	2.97667	0.211504
EAS0002175	CARM1	15.49	16.4133	-0.0835311
EAS0002176	YIPF2	34.7233	33.4767	0.0527496
EAS0002177	TIMM29	3.07	3.51	-0.193232
EAS0002178	SMARCA4	24.67	24.83	-0.00932655
EAS0002179	LDLR	17.4567	16.2133	0.106597
EAS0002180	SPC24	7.50333	8.19333	-0.126919
EAS0002181	KANK2	5.72667	5.1	0.167198
EAS0002182	DOCK6	31.62	26.07	0.278447
EAS0002184	RAB3D	11.4133	15.9133	-0.479516
EAS0002185	TMEM205	80.5267	78.7533	0.0321256
EAS0002186	PLPPR2	10.7533	10.3367	0.0570129
EAS0002187	SWSAP1	6.95333	7.23667	-0.0576206
EAS0002188	EPOR	0.0633333	0.07	-0.14439
EAS0002189	RGL3	0.0466667	0.0533333	-0.192645
EAS0002190	CCDC151	0.12	0.163333	-0.444785
EAS0002191	PRKCSH	33.0833	31.24	0.0827101
EAS0002192	ELAVL3	0.0433333	0.103333	-1.25376
EAS0002193	ZNF653	5.95	5.62	0.0823195
EAS0002194	ECSIT	20.2433	19.78	0.0334044
EAS0002195	-	14.7633	14.7267	0.00358758
EAS0002196	CNN1	26.8733	28.0167	-0.06011
EAS0002197	ACP5	86.96	87.1333	-0.00287279
EAS0002198	ZNF709	0.256667	0.273333	-0.0907655
EAS0002199	ZNF850	0.146667	0.0766667	0.93587
EAS0002200	ZNF850	0.866667	0.726667	0.254183
EAS0002201	ZNF709	0.05	0.0833333	-0.736966
EAS0002202	ZNF709	0.623333	0.523333	0.252274
EAS0002203	ZNF850	0.19	0.153333	0.309328
EAS0002204	ZNF709	0.783333	0.733333	0.0951572
EAS0002205	ZFP26	0.133333	0.0833333	0.678072
EAS0002206	PATR-A	8.50333	10.23	-0.266706
EAS0002208	POU5F1	0.853333	0.7	0.285754
EAS0002209	TCF19	14.0733	13.09	0.104499
EAS0002210	CCHCR1	60.7367	92.4833	-0.606626
EAS0002211	PSORS1C2	254.047	542.08	-1.09341
EAS0002212	CDSN	141.373	179.287	-0.342758
EAS0002214	MUC22	0	0.01	NA
EAS0002216	DPCR1	0.08	0.02	2
EAS0002217	DPCR1	0	0.01	NA
EAS0002218	-	0.883333	0.66	0.420492
EAS0002220	VARS2	10.6333	9.90333	0.102608
EAS0002221	DDR1	76.09	76.0667	0.000442477
EAS0002222	IER3	44.83	50.4933	-0.171628
EAS0002223	FLOT1	26.7767	27.0633	-0.0153632
EAS0002224	TUBB	82.6233	78.7433	0.0693915
EAS0002225	MDC1	9.88	9.10333	0.118116
EAS0002226	NRM	0	0.303333	NA
EAS0002227	PPP1R18	6.93333	7.3	-0.0743473
EAS0002228	MOG-4	15.1567	15.0633	0.00891145
EAS0002229	-	4.44	4.14333	0.0997678
EAS0002230	ATAT1	10.9733	10.43	0.0732627
EAS0002231	MRPS18B	18.5267	23.4333	-0.338959
EAS0002232	PPP1R10	16.1333	15.35	0.0718059
EAS0002233	ABCF1	47.8	44.8233	0.0927607
EAS0002234	PRR3	14.0467	12.7933	0.134836
EAS0002235	GNL1	27.1667	28.1167	-0.049588
EAS0002236	RPP21	13.2633	13.4533	-0.0205203
EAS0002237	TRIM39	6.7	6.53667	0.035606
EAS0002238	HLA-A	0.673333	0.616667	0.12683
EAS0002239	HLA-A	270.173	328.207	-0.280719
EAS0002241	HLA-C	8.97	14.1933	-0.662034
EAS0002242	HLA-A	350.483	413.193	-0.237471
EAS0002243	HLA-B	0.99	1.97333	-0.995134
EAS0002244	-	0.1	0.14	-0.485427
EAS0002245	PATR-A	0.893333	1.07667	-0.269301
EAS0002246	PATR-A	123.55	141.9	-0.19978
EAS0002247	TRIM26	7	6.43667	0.121041
EAS0002248	TRIM15	0	0.02	NA
EAS0002250	TRIM40	0.0166667	0	NA
EAS0002251	TRIM31	0	0	NA
EAS0002252	RNF39	49.66	65.5133	-0.399704
EAS0002253	PPP1R11	53.6033	52.4467	0.0314716
EAS0002254	ZNRD1	32.0767	34.6567	-0.111609
EAS0002255	-	2.71333	2.42333	0.163073
EAS0002256	YBX1	0.106667	0.126667	-0.247928
EAS0002257	ZFP57	2.02667	1.73667	0.222788
EAS0002258	MOG	0.0633333	0.04	0.662965
EAS0002259	GABBR1	16.2733	13.1933	0.302701
EAS0002260	UBD	5.64	6.31333	-0.162707
EAS0002261	OR2Y1	0.0866667	0	NA
EAS0002262	UBD	0.0266667	0.103333	-1.9542
EAS0002263	OR2Y1	0.0133333	0.0433333	-1.70044
EAS0002266	ZNF311	0.436667	0.47	-0.106128
EAS0002267	TRIM27	27.0133	25.6233	0.0762135
EAS0002269	GPX5	0.0766667	0.0466667	0.716207
EAS0002270	GPX6	0.0866667	0	NA
EAS0002271	ZSCAN23	0	0.03	NA
EAS0002272	ZSCAN12	0.18	0.166667	0.111031
EAS0002274	ZKSCAN4	1.63	1.67	-0.0349761
EAS0002275	ZSCAN31	0.913333	0.966667	-0.081877
EAS0002276	ZSCAN26	1.97333	1.61667	0.287612
EAS0002277	NKAPL	0.48	0.42	0.192645
EAS0002278	ZKSCAN4	1.69667	1.35333	0.326186
EAS0002279	ZSCAN9	1.40333	1.31333	0.0956246
EAS0002280	ZKSCAN8	2.08333	2.06667	0.011588
EAS0002281	ZKSCAN8	3.24667	2.92	0.152991
EAS0002282	ZKSCAN8	2.39333	2.65333	-0.148785
EAS0002284	DCAF12L2	0.0133333	0	NA
EAS0002287	TENM1	0.0266667	0.0366667	-0.459432
EAS0002288	SH2D1A	0.0466667	0.146667	-1.65208
EAS0002291	STAG2	13.7967	13.6667	0.0136583
EAS0002292	XIAP	0.69	0.723333	-0.0680643
EAS0002293	THOC2	18.73	15.2667	0.294966
EAS0002294	GRIA3	0.02	0.07	-1.80735
EAS0002296	DIAPH2	2.02333	2.01667	0.00476137
EAS0002297	DIAPH2	5.31333	5.48	-0.0445587
EAS0002300	PCDH19	0.196667	0.173333	0.182203
EAS0002301	TNMD	0.0166667	0.0733333	-2.1375
EAS0002302	TSPAN6	30.6633	28	0.131088
EAS0002303	SRPX2	2.24667	1.70667	0.396605
EAS0002304	SYTL4	5.21333	4.67333	0.157754
EAS0002305	CSTF2	7.48	6.81667	0.133972
EAS0002306	NOX1	0.653333	0.633333	0.0448542
EAS0002307	XKRX	5.80333	8.77333	-0.596243
EAS0002308	ARL13A	0.0166667	0	NA
EAS0002309	TRMT2B	1.54	1.51333	0.0252006
EAS0002310	TMEM35A	0.703333	1.38667	-0.979341
EAS0002311	CENPI	3.44333	3.03667	0.181317
EAS0002312	DRP2	0.266667	0.15	0.830075
EAS0002313	TAF7L	0	0.01	NA
EAS0002314	TIMM8A	5.5	4.77667	0.203427
EAS0002315	BTK	0.99	2.21	-1.15855
EAS0002316	RPL36A	739.497	782.903	-0.0822905
EAS0002317	GLA	25.7667	23.3167	0.144144
EAS0002318	HNRNPH2	15.4133	16.3067	-0.081283
EAS0002319	ARMCX5	0.466667	0.47	-0.0102683
EAS0002320	ARMCX1	4.77333	4.20667	0.18232
EAS0002321	ARMCX2	3.05333	2.65667	0.200768
EAS0002322	ZNF791	0.6	0.483333	0.311944
EAS0002323	ZNF709	1.47333	1.43	0.0430687
EAS0002324	ZNF709	0.0433333	0.06	-0.469485
EAS0002325	ZNF564	0	0	NA
EAS0002326	ZNF709	1.22333	0.71	0.784927
EAS0002327	ZNF709	0.106667	0.06	0.830075
EAS0002328	ZNF709	0.346667	0.203333	0.769702
EAS0002329	ZNF14	0.19	0.0933333	1.02554
EAS0002330	ZNF709	5.74	4.83333	0.248032
EAS0002331	ZNF709	1.39	1.18667	0.22817
EAS0002332	ZNF564	0.03	0.07	-1.22239
EAS0002333	ZNF709	2.25667	0.913333	1.30498
EAS0002334	POMK	3.11333	1.95333	0.672522
EAS0002335	ZNF208	3.37667	3.17	0.0911169
EAS0002336	ZNF709	0.386667	0.346667	0.157541
EAS0002337	ZNF709	0.536667	0.503333	0.0925121
EAS0002338	ZNF208	2.87667	2.62667	0.131165
EAS0002339	ZNF791	0.01	0	NA
EAS0002340	TBPL2	0.0266667	0	NA
EAS0002341	ZNF709	1.50333	1.3	0.209653
EAS0002342	ZNF709	0.916667	0.783333	0.226771
EAS0002343	ZNF14	0.166667	0.143333	0.217591
EAS0002344	ZNF709	0.51	0.473333	0.107641
EAS0002345	ZNF791	7.05333	6.85333	0.0414994
EAS0002346	ZNF208	1.58333	1.28667	0.299327
EAS0002347	ZNF709	1.03667	0.596667	0.796955
EAS0002348	ZNF709	0.12	0.09	0.415037
EAS0002349	ZNF709	0.19	0.146667	0.373458
EAS0002350	ZNF709	0.14	0.113333	0.304855
EAS0002351	ZNF791	5	4.68333	0.0943924
EAS0002352	ZNF709	4.73333	4.54333	0.0591054
EAS0002353	MAN2B1	63.07	68.17	-0.112183
EAS0002354	WDR83OS	92.44	89.2567	0.0505573
EAS0002355	WDR83	19.3433	19.5933	-0.0185264
EAS0002356	DHPS	36.7367	37.8933	-0.0447233
EAS0002357	GNG12	2.01333	2.43333	-0.273348
EAS0002359	TNPO2	14.7533	13.9033	0.0856101
EAS0002360	C19ORF43	46.7633	50	-0.0965503
EAS0002361	ASNA1	58.5	58.45	0.0012336
EAS0002362	BEST2	0.0533333	0.0133333	2
EAS0002363	BEST2	0.0366667	0.0366667	0
EAS0002364	HOOK2	26.2633	24.3767	0.107549
EAS0002365	JUNB	33.9167	43.64	-0.363657
EAS0002366	PRDX2	199.24	190.593	0.0640097
EAS0002367	RNASEH2A	16.82	15.23	0.143262
EAS0002368	RTBDN	0.02	0.02	0
EAS0002369	MAST1	1.01333	1.17333	-0.211504
EAS0002370	DNASE2	17.1667	17.59	-0.0351456
EAS0002371	KLF1	0.0466667	0.03	0.63743
EAS0002372	GCDH	47.0467	45.7667	0.0397953
EAS0002373	SYCE2	0.726667	0.506667	0.520257
EAS0002374	FARSA	22.7767	22.3067	0.0300817
EAS0002375	CALR	146.017	152.897	-0.0664239
EAS0002376	RAD23A	53.89	52.14	0.047627
EAS0002377	GADD45GIP1	67.6067	60.7167	0.155073
EAS0002378	NFIX	0.0266667	0.0333333	-0.321928
EAS0002379	NFIX	30.5333	36.3	-0.249584
EAS0002380	TRMT1	9.08667	8.12	0.162271
EAS0002381	NACC1	20.6167	20.4233	0.0135927
EAS0002382	STX10	49.3	47.9067	0.0413612
EAS0002383	IER2	32.23	37.8867	-0.233286
EAS0002384	CACNA1A	1.77333	1.47333	0.26738
EAS0002389	CCDC130	12.8067	10.7867	0.247646
EAS0002390	MRI1	9.68333	9.03667	0.0997131
EAS0002391	-	1.10333	0.65	0.763357
EAS0002392	ZSWIM4	19.13	18.4133	0.0550861
EAS0002393	NANOS3	0.11	0.0366667	1.58496
EAS0002394	C19ORF57	4.96333	4.66667	0.0889169
EAS0002395	CC2D1A	23.53	22.13	0.0884979
EAS0002396	PODNL1	0.62	0.693333	-0.161281
EAS0002397	PODNL1	0	0.0233333	NA
EAS0002398	DCAF15	32.1067	29.12	0.140863
EAS0002399	RFX1	19.5967	19.4233	0.0128175
EAS0002400	RLN3	0.0433333	0	NA
EAS0002401	IL27RA	8.93667	9.16333	-0.0361357
EAS0002402	PALM3	0.153333	0.223333	-0.542527
EAS0002403	MISP3	9.04333	7.75333	0.222038
EAS0002404	C19ORF67	0.576667	0.51	0.17724
EAS0002405	SAMD1	25.6167	25.58	0.00206649
EAS0002406	PRKACA	18.1267	18.7667	-0.0500588
EAS0002407	ASF1B	7.40667	7.20667	0.0394923
EAS0002408	ADGRL1	7.51	6.73667	0.156778
EAS0002409	-	0.0766667	0.296667	-1.95217
EAS0002410	CD97	25.3167	26.1233	-0.0452515
EAS0002411	DDX39A	52.99	47.1167	0.169483
EAS0002412	PKN1	11.6733	11.2633	0.0515827
EAS0002413	PTGER1	0.133333	0.146667	-0.137504
EAS0002414	GIPC1	85.4767	84.6567	0.013907
EAS0002415	DNAJB1	86.3933	94.2233	-0.125164
EAS0002416	TECR	186.297	167.07	0.157149
EAS0002417	NDUFB7	110.967	103.87	0.0953473
EAS0002419	ADGRE3	0.06	0.06	0
EAS0002420	ZNF333	11.39	11.45	-0.00757985
EAS0002421	ADGRE2	0.763333	0.82	-0.103311
EAS0002422	ADGRE2	0.0733333	0.22	-1.58496
EAS0002423	ADGRE2	0.04	0.0566667	-0.5025
EAS0002424	-	0.0266667	0.05	-0.906891
EAS0002425	FCRL5	1.06333	1.24667	-0.229482
EAS0002428	FCRL5	0.0266667	0.07	-1.39232
EAS0002429	FCRL3	0	0.0466667	NA
EAS0002430	CD5L	0.493333	1.28333	-1.37926
EAS0002431	KIRREL	5.58667	6.12333	-0.132329
EAS0002432	CD1A	5.04	12.86	-1.3514
EAS0002433	CD1A	1.71	4.37667	-1.35584
EAS0002434	CD1E	2.2	4.83333	-1.13551
EAS0002435	CD1E	0.4	0.853333	-1.09311
EAS0002436	SPTA1	0.00333333	0.00333333	0
EAS0002438	MNDA	21.2033	27.4133	-0.370587
EAS0002440	MNDA	0.07	0.123333	-0.817136
EAS0002441	IFI203	3.20667	4.59667	-0.519514
EAS0002442	PYHIN1	0.15	0.203333	-0.438884
EAS0002443	AIM2	0.136667	0.186667	-0.449803
EAS0002444	CADM3	3.19	2.58667	0.302462
EAS0002445	ACKR1	12.18	10.6733	0.190503
EAS0002448	CRP	0.0233333	0.0233333	0
EAS0002449	DUSP23	6.13333	6.57667	-0.100685
EAS0002451	SLAMF8	0.1	0.49	-2.29278
EAS0002452	VSIG8	89.9233	148.203	-0.72081
EAS0002453	CFAP45	2.32	2.21667	0.065733
EAS0002454	TAGLN2	442.147	390.227	0.180213
EAS0002455	IGSF9	8.34667	8.11333	0.0409054
EAS0002456	SLAMF9	1.42	2.70333	-0.928848
EAS0002458	PIGM	3.17667	3.09667	0.0367976
EAS0002459	KCNJ10	0.0233333	0.0266667	-0.192645
EAS0002460	KCNJ9	0.0666667	0.0766667	-0.201634
EAS0002461	IGSF8	40.4433	37.37	0.114021
EAS0002462	ATP1A2	0.22	0.15	0.552541
EAS0002463	CASQ1	0.0466667	0.0433333	0.106915
EAS0002464	PEA15	25.2933	23.8433	0.0851712
EAS0002465	DCAF8	26.0567	23.98	0.119821
EAS0002466	PEX19	26.22	26.9767	-0.0410444
EAS0002467	COPA	33.1333	32.2767	0.0377918
EAS0002468	NCSTN	23.3	24.2033	-0.0548758
EAS0002469	NHLH1	0.09	0	NA
EAS0002470	VANGL2	5.67667	5.47333	0.0526243
EAS0002471	SLAMF6	0.206667	0.22	-0.0901978
EAS0002473	CD84	2.38333	2.78333	-0.223833
EAS0002474	SLAMF1	0.0333333	0.36	-3.43296
EAS0002475	CD48	1.38333	3.04667	-1.13908
EAS0002476	SLAMF7	0.0333333	0.09	-1.43296
EAS0002477	LY9	0.953333	1.97333	-1.04958
EAS0002478	CD244	0.04	0.0933333	-1.22239
EAS0002480	VDAC2	0	0.02	NA
EAS0002483	EFHC2	0	0	NA
EAS0002484	FUNDC1	8.81667	8.75333	0.0104008
EAS0002486	KDM6A	4.04667	4.05333	-0.00237481
EAS0002487	-	1.16333	1	0.218265
EAS0002489	ZNF674	10.4333	8.13	0.359873
EAS0002490	ZNF674	5.26333	4.72333	0.156171
EAS0002491	CHST7	3.03333	3.17667	-0.0666097
EAS0002492	SLC9A7	0.05	0.0233333	1.09954
EAS0002493	SLC9A7	0.0266667	0.0466667	-0.807355
EAS0002494	RP2	0.916667	1.16333	-0.343795
EAS0002495	JADE3	0.166667	0.18	-0.111031
EAS0002496	RPS2	0.0966667	0.0566667	0.770518
EAS0002497	RGN	10.9733	12.72	-0.213097
EAS0002498	NDUFB11	116.833	121.67	-0.0585215
EAS0002499	RBM10	0.303333	0.316667	-0.062061
EAS0002500	RBM10	14.47	14.34	0.0130199
EAS0002501	UBA1	53.64	54.0333	-0.0105404
EAS0002502	CDK16	34.8867	33.3833	0.0635477
EAS0002503	USP11	51.45	48.3833	0.0886609
EAS0002504	HMGN4	73.67	81.2167	-0.140699
EAS0002505	ZNF157	0.13	0.0933333	0.478047
EAS0002506	ARAF	46.3767	44.72	0.0524789
EAS0002507	SYN1	0.0733333	0.11	-0.584963
EAS0002508	TIMP1	24.5167	28.54	-0.219222
EAS0002509	CFP	3.78	7.19	-0.927606
EAS0002510	ELK1	5.19667	5.22	-0.00646328
EAS0002511	UXT	40.77	42.0933	-0.0460838
EAS0002513	ZNF81	0.69	0.653333	0.0787771
EAS0002514	ZNF182	5.21333	4.66333	0.160845
EAS0002516	ZNF630	0.81	0.623333	0.377918
EAS0002517	SLC38A5	12.41	9.17333	0.435985
EAS0002518	TRM7	24.09	21.3967	0.171048
EAS0002519	PORCN	3.05	2.75	0.149378
EAS0002520	EBP	64.0167	57.3733	0.158067
EAS0002521	TBC1D25	5.33333	5.28667	0.0126791
EAS0002522	RBM3	310.523	300.627	0.0467287
EAS0002523	WDR13	76.83	69.9933	0.134452
EAS0002525	WAS	0.543333	1.54	-1.50302
EAS0002526	SUV39H1	5.80333	5.35	0.117343
EAS0002527	GLOD5	0.256667	0.0866667	1.56635
EAS0002528	HDAC6	11.7667	10.95	0.103775
EAS0002529	ERAS	0	0.0433333	NA
EAS0002530	PCSK1N	9.22	5.04	0.871343
EAS0002531	TIMM17B	27.95	28.25	-0.0154026
EAS0002532	PQBP1	45.67	43.9333	0.0559308
EAS0002533	SLC35A2	13.0167	13.14	-0.0136052
EAS0002534	PIM2	2.66333	2.95667	-0.150739
EAS0002535	OTUD5	29.1133	30.11	-0.0485627
EAS0002536	KCND1	0.186667	0.143333	0.38109
EAS0002537	GRIPAP1	22.4833	21.94	0.0352924
EAS0002538	TFE3	11.7333	12.16	-0.0515303
EAS0002539	CCDC120	28.03	29.91	-0.0936562
EAS0002540	PRAF2	5.53	6.66333	-0.268965
EAS0002541	WDR45	17.8033	19.0933	-0.100922
EAS0002542	GPKOW	18.15	18.2767	-0.0100334
EAS0002543	PLP2	222.377	233.927	-0.0730509
EAS0002544	PRICKLE3	11.43	10.18	0.167088
EAS0002545	PRICKLE3	4.72667	5.33667	-0.175116
EAS0002546	SYP	0.08	0.1	-0.321928
EAS0002547	CACNA1F	0.00333333	0	NA
EAS0002548	CCDC22	8.91	9.24667	-0.053508
EAS0002549	FOXP3	0.12	0.12	3.20343e-16
EAS0002550	PPP1R3F	0.373333	0.256667	0.540568
EAS0002552	USP22-A	0.983333	1.05	-0.0946369
EAS0002553	CLCN5	0.136667	0.213333	-0.642448
EAS0002554	AKAP4	0.276667	0.18	0.620152
EAS0002555	CCNB3	0.473333	0.426667	0.149747
EAS0002557	OSBP	5.02667	5.58667	-0.152386
EAS0002558	PATL1	13.1433	12.22	0.105087
EAS0002559	STX3	5.63333	5.62	0.00341871
EAS0002560	MRPL16	23.2533	22.81	0.0277711
EAS0002562	TCN1	0.0133333	0.05	-1.90689
EAS0002563	MS4A2	0.0666667	0.33	-2.30743
EAS0002564	MS4A6A	2.07333	2.26	-0.124371
EAS0002565	MS4A4A	0.153333	0.15	0.0317089
EAS0002566	MS4A4A	0	0.05	NA
EAS0002567	MS4A7	0.02	0.02	0
EAS0002570	MS4A1	0	0.0633333	NA
EAS0002573	MS4A15	0.0433333	0.0633333	-0.547488
EAS0002575	CCDC86	14.1633	13.6133	0.0571405
EAS0002576	PTGDR2	0.62	1.06667	-0.782769
EAS0002577	ZP1	0.0366667	0.0666667	-0.862496
EAS0002578	PRPF19	41.95	43.4233	-0.0497997
EAS0002579	TMEM109	22.73	24.3833	-0.101298
EAS0002580	TMEM132A	42.0433	41.0533	0.0343777
EAS0002581	SLC15A3	4.94	5.02	-0.0231763
EAS0002582	CD6	0.273333	0.52	-0.92785
EAS0002583	CD5	0.873333	1.67	-0.935244
EAS0002584	VPS37C	13.4	13.5733	-0.0185421
EAS0002594	VWCE	0.1	0.0833333	0.263034
EAS0002596	DDB1	32.6133	33.0033	-0.0171498
EAS0002597	TKFC	6.8	7.06333	-0.0548144
EAS0002598	CYB561A3	35.8	21.2333	0.753629
EAS0002599	TMEM138	2.27333	2.36333	-0.0560139
EAS0002600	TMEM216	7.86333	7.11	0.145291
EAS0002601	CPSF7	30.43	28.3	0.104692
EAS0002602	SDHAF2	23.7467	24.6	-0.0509333
EAS0002604	LRRC10B	0.306667	0.08	1.9386
EAS0002605	SYT7	3.02	2.77	0.124663
EAS0002606	DAGLA	3	2.77333	0.113341
EAS0002607	MYRF	0.01	0.0166667	-0.736966
EAS0002608	FEN1	3.74	3.94333	-0.0763774
EAS0002609	FADS1	0.793333	0.533333	0.57289
EAS0002610	FADS3	12.5	11.4567	0.125741
EAS0002611	FADS2	0.92	0.51	0.851137
EAS0002612	RAB3IL1	4.33667	3.74333	0.212263
EAS0002613	BEST1	1.58333	1.09	0.538637
EAS0002614	FTH1	793.523	848.053	-0.0958824
EAS0002615	INCENP	6.94667	7.35333	-0.0820775
EAS0002616	SCGB1D	249.46	590.427	-1.24295
EAS0002617	SCGB2A2	297.307	567.603	-0.932931
EAS0002619	SCGB1A1	0	0.0266667	NA
EAS0002621	ASRGL1	0.05	0.0633333	-0.341037
EAS0002622	SCGB2A1	20.5967	15.2767	0.431081
EAS0002623	SCGB1D	68.51	63.6133	0.106985
EAS0002624	SCGB2A1	1311.5	867.303	0.596613
EAS0002627	SCGB1D	3116.16	2099.99	0.569385
EAS0002628	ASRGL1	6.19667	5.63333	0.137504
EAS0002629	SCGB1A1	0.0733333	0.0733333	0
EAS0002630	AHNAK	304.943	299.82	0.0244446
EAS0002631	EEF1G	710.35	766.06	-0.108927
EAS0002632	TUT1	11.8833	11.62	0.0323295
EAS0002633	MTA2	13.21	13.8467	-0.0679082
EAS0002634	EML3	30.48	30.5467	-0.00315206
EAS0002635	B3GAT3	29.8167	26.28	0.182154
EAS0002636	GANAB	43.7133	41.3867	0.0789073
EAS0002637	INTS5	43.9033	42.2633	0.0549239
EAS0002638	METTL12	25.56	24.2433	0.0762998
EAS0002639	UBXN1	51.7467	52.7	-0.026337
EAS0002640	LRRN4CL	8.21667	7.45	0.141313
EAS0002641	BSCL2	53.9433	51.2033	0.0752069
EAS0002642	GNG3	1.32333	1.25667	0.0745745
EAS0002643	HNRNPUL2	35.01	35.7367	-0.029638
EAS0002644	TTC9C	11.1467	9.36667	0.251005
EAS0002645	ZBTB3	1.28333	1.43667	-0.162829
EAS0002646	POLR2G	55.55	50.52	0.136932
EAS0002647	TAF6L	4.08667	4.22333	-0.0474575
EAS0002648	TMEM179B	61.7767	66.57	-0.10781
EAS0002650	NXF1	53.2367	50.0033	0.090396
EAS0002651	STX5	29.73	29.0467	0.0335469
EAS0002652	-	0.0433333	0.04	0.115477
EAS0002653	WDR74	38.78	34.56	0.16621
EAS0002654	-	30.46	26.8167	0.183786
EAS0002655	CHRM1	0.403333	0.633333	-0.650992
EAS0002662	SLC22A9	0.0133333	0	NA
EAS0002664	LGALS12	0.193333	0.423333	-1.1307
EAS0002665	RARRES3	3.35667	3.66	-0.124814
EAS0002666	PLA2G16	0.0966667	0	NA
EAS0002668	RARRES3	0.4	0.786667	-0.975752
EAS0002669	HRASLS2	8.00333	7.89667	0.0193572
EAS0002670	PLA2G16	58.1967	60.4633	-0.055124
EAS0002671	ATL3	36.78	33.33	0.1421
EAS0002672	RTN3	86.06	84.4033	0.0280429
EAS0002673	-	3.35333	3.00333	0.159031
EAS0002674	C11ORF84	6.56333	5.39667	0.28236
EAS0002675	MARK2	21.55	22.0167	-0.0309082
EAS0002676	RCOR2	1.10333	1.01	0.127513
EAS0002677	NAA40	3.23667	3.18667	0.0224607
EAS0002678	-	0.0366667	0	NA
[truncated: 15,646 more rows]
