# Supplementary material for: Donkey genomes provide new insights into domestication and selection for coat color
Source: Nat Commun. 2020 Dec 8;11:6014. doi: 10.1038/s41467-020-19813-7 (PMC7723042; doi:10.1038/s41467-020-19813-7)
Supplement: Supplementary file 16 — Source Data [file 41467_2020_19813_MOESM16_ESM.xlsx]

## Sheet: Figure 1d
Figure 1d	D statistics for domestic donkeys.
			D-statistic	Standard error
	Kenya	Iran	0.0055	0.003458
	Kenya	Australia	0.012	0.003874
	Kenya	Kyrgyzstan	0.0065	0.00301
	Kenya	Spain	0.0057	0.002668
	Kenya	China	0.0006	0.002527
	Kenya	Egypt	0.0032	0.002715
	Iran	Australia	0.0067	0.00417
	Spain	Australia	0.0064	0.00357
	Egypt	Iran	0.0022	0.003128
	Egypt	Australia	0.0089	0.003807
	Egypt	Kyrgyzstan	0.0033	0.002895
	Egypt	Spain	0.0025	0.002331

## Sheet: Figure 4e
Figure 4e	Relative mRNA expression level of TBX3
	Dun 1	0.0141938
	Dun 2	0.0195148
	Dun 3	0.02281
	non-dun 1	0.00933616
	non-dun 2	0.00790797
	non-dun 3	0.0073001

## Sheet: Supplementary Figure 12
Supplementary Figure 12		Admixture cross-validation error
			k=1	k=2	k=3	k=4	k=5	k=6	k=7	k=8	k=9	k=10
		repeat 1	0.45483	0.45501	0.45347	0.4601	0.46991	0.48486	0.50053	0.51413	0.52984	0.54491
		repeat 2	0.45481	0.45559	0.45327	0.45881	0.47017	0.48258	0.4946	0.5124	0.52706	0.54457
		repeat 3	0.45497	0.45709	0.46253	0.45911	0.47048	0.48165	0.49656	0.51033	0.52982	0.54349
		repeat 4	0.45489	0.45704	0.45318	0.45878	0.47153	0.48379	0.49476	0.51132	0.53028	0.54299
		repeat 5	0.45488	0.45335	0.45475	0.4581	0.47159	0.483	0.49695	0.5159	0.5302	0.54668
		repeat 6	0.45493	0.45565	0.45327	0.45897	0.47163	0.48023	0.5011	0.51092	0.52898	0.54615
		repeat 7	0.45492	0.45569	0.4528	0.45843	0.46962	0.48361	0.49828	0.50946	0.52884	0.54006
		repeat 8	0.45497	0.45502	0.45351	0.45781	0.47049	0.48564	0.49225	0.51762	0.52884	0.55006
		repeat 9	0.45491	0.4559	0.45326	0.45825	0.47141	0.48771	0.50254	0.50607	0.5265	0.54018
		repeat 10	0.45492	0.45227	0.45306	0.45937	0.47451	0.48573	0.49797	0.51242	0.52871	0.54198
		repeat 11	0.45486	0.45201	0.45275	0.45881	0.46968	0.48258	0.49775	0.51552	0.53012	0.54876
		repeat 12	0.45493	0.45503	0.45287	0.46014	0.47082	0.47878	0.49105	0.51102	0.53961	0.53938
		repeat 13	0.45499	0.45197	0.46195	0.46019	0.47014	0.48624	0.4993	0.51147	0.52925	0.54619
		repeat 14	0.45492	0.4557	0.45266	0.45974	0.47214	0.48085	0.49394	0.51738	0.53408	0.54576
		repeat 15	0.4547	0.45494	0.45324	0.45862	0.47053	0.48093	0.50361	0.51145	0.52902	0.54575
		repeat 16	0.45496	0.45563	0.45295	0.45724	0.47096	0.47995	0.49855	0.52112	0.52887	0.54181
		repeat 17	0.45485	0.45193	0.45326	0.45907	0.47073	0.48167	0.50375	0.51012	0.52545	0.54989
		repeat 18	0.45496	0.45594	0.45324	0.45862	0.47209	0.48181	0.50321	0.51215	0.52544	0.53871
		repeat 19	0.45484	0.4556	0.45313	0.45937	0.46994	0.48656	0.50309	0.52246	0.52388	0.5443
		repeat 20	0.45491	0.45184	0.45356	0.45859	0.47018	0.48477	0.50377	0.51215	0.5299	0.55047
